# Supplementary material for: Transforming Cl-Containing Waste Plastics into Carbon Resource for Steelmaking: Theoretical Insight
Source: ACS Eng Au. 2023 Sep 15;3(5):285–91. doi: 10.1021/acsengineeringau.3c00021 (PMC10587899; doi:10.1021/acsengineeringau.3c00021)
Supplement: Supplementary file 1 — eg3c00021_si_001.zip [file eg3c00021_si_001.zip]

Archive with 2 entries (2 files):
- ReadMe.txt
- XDATCAR
