# Supplementary material for: Transforming Cl-Containing Waste Plastics into Carbon Resource for Steelmaking: Theoretical Insight
Source: ACS Eng Au. 2023 Sep 15;3(5):285–91. doi: 10.1021/acsengineeringau.3c00021 (PMC10587899; doi:10.1021/acsengineeringau.3c00021)
Supplement: Supplementary file 1 — eg3c00021_si_001.zip [file eg3c00021_si_001.zip › ReadMe.txt]

===========================================================================================================================
Transforming Cl-Containing Waste Plastics into Carbon Resource for Steelmaking; Theoretical Insight
===========================================================================================================================

07 August 2023

M. Hussein N. Assadi (h.assadi.2008@ieee.org)
RIKEN Center for Emergent Matter Science (CEMS), 2-1 Hirosawa, Wako, Saitama351-0198, Japan
School of Materials Science and Engineering, The University of New South Wales, Sydney, New South Wales 2052, Australia

And

Esmail Doustkhah (edoustkhahheragh@ku.edu.tr)
Koc University Tupras Energy Center (KUTEM), Department of Chemistry, Koc University, 34450 Istanbul, Turkey
===========================================================================================================================

The enclosed XDATCAR file contains the 100 steps of the secondary molecular dynamics run used to obtain the histogram shown
in Figure 4a. This file is in a VASP native format and can be visualised using Otivo (https://www.ovito.org/).

===========================================================================================================================
