# Supplementary material for: Transforming Cl-Containing Waste Plastics into Carbon Resource for Steelmaking: Theoretical Insight
Source: ACS Eng Au. 2023 Sep 15;3(5):285–91. doi: 10.1021/acsengineeringau.3c00021 (PMC10587899; doi:10.1021/acsengineeringau.3c00021)
Supplement: Supplementary file 1 — eg3c00021_si_001.zip [file eg3c00021_si_001.zip › XDATCAR]

Fe&Polychloroprene                         
           1
    11.465600    0.000000    0.000000
     0.000000    8.599200    0.000000
     0.000000    0.000000   34.332000
   Fe   C    Cl
 132  20   6
Direct configuration=     1
   0.48017440  0.66630465  0.45263765
   0.29386331  0.14391265  0.39739476
   0.16864539  0.41435411  0.43579619
   0.49858083  0.17385536  0.42849506
   0.68476685  0.10232323  0.41067849
   0.01317964  0.72228712  0.48765793
   0.53867044  0.58880136  0.38622355
   0.66626746  0.34883804  0.39112972
   0.89622285  0.26771575  0.42986151
   0.39012095  0.93495406  0.45559108
   0.71518255  0.60495469  0.43119769
   0.21270613  0.16083312  0.32002115
   0.99801522  0.30155173  0.31530375
   0.74643903  0.58979429  0.35746828
   0.18035820  0.64091530  0.39199920
   0.60496066  0.19664437  0.27748110
   0.09461612  0.19322443  0.38445076
   0.35652090  0.66863170  0.36290432
   0.25532117  0.67625214  0.45814061
   0.39123165  0.42144256  0.41711979
   0.10119927  0.90147681  0.39804061
   0.42873036  0.89699825  0.38543960
   0.70593355  0.83291462  0.37833579
   0.59255984  0.86941359  0.44738311
   0.60226918  0.41559354  0.33104030
   0.21450233  0.85118055  0.33760546
   0.78051444  0.27472644  0.34192404
   0.95245086  0.55370397  0.43927781
   0.17108195  0.43315191  0.34251395
   0.70184317  0.04423467  0.23179700
   0.67490349  0.03270664  0.33556945
   0.65380628  0.89148603  0.28430246
   0.84802839  0.04837880  0.36354654
   0.88665734  0.72789152  0.38997317
   0.58918934  0.92792933  0.19512531
   0.94854218  0.43291857  0.37010814
   0.00954099  0.01470131  0.32991945
   0.65901914  0.64379355  0.28740831
   0.85726942  0.47987843  0.30478925
   0.48582057  0.14797743  0.35228771
   0.06158984  0.14189988  0.26585187
   0.95258022  0.72185319  0.26548474
   0.51214157  0.68668817  0.21856452
   0.07307763  0.45348138  0.19353479
   0.31095446  0.49554696  0.28699978
   0.07720031  0.70432563  0.31559400
   0.94456692  0.95396002  0.22067942
   0.49346093  0.98274730  0.26274424
   0.49754421  0.44316718  0.25479336
   0.93101544  0.33441294  0.25033167
   0.37104616  0.96357326  0.31084500
   0.71245439  0.40472913  0.25413959
   0.11529690  0.48043198  0.25761950
   0.29781945  0.76474676  0.25996444
   0.47664442  0.68192627  0.30214273
   0.77971031  0.97006609  0.16629739
   0.96772899  0.31674756  0.14837595
   0.21662124  0.26398242  0.22589551
   0.84330393  0.07404093  0.29173821
   0.83780716  0.80937429  0.31492181
   0.90955594  0.95210950  0.45058424
   0.08178780  0.70310946  0.18990799
   0.60856354  0.48967684  0.19558726
   0.37755268  0.21209907  0.27771475
   0.43384568  0.17327325  0.21369330
   0.25513401  0.60854628  0.15175217
   0.05494820  0.17584109  0.20012002
   0.37663253  0.49554885  0.19729949
   0.11638828  0.88534148  0.24792221
   0.60570800  0.23586256  0.20939299
   0.41681293  0.40220740  0.33161233
   0.48572482  0.33614439  0.15606559
   0.74643300  0.77724680  0.23989650
   0.73912167  0.69995239  0.16946970
   0.25302135  0.32262010  0.16181593
   0.26422910  0.03964150  0.25917205
   0.20412758  0.01930908  0.18784118
   0.46463678  0.63285168  0.15312536
   0.36284067  0.44791459  0.10668010
   0.98272447  0.96230162  0.15932250
   0.09754165  0.80984723  0.12129036
   0.90046208  0.13213602  0.11105594
   0.72200015  0.19074758  0.14148199
   0.88832701  0.55007332  0.21302228
   0.55766800  0.04929783  0.14336650
   0.32544762  0.81529492  0.18483683
   0.11374444  0.15462574  0.13287597
   0.62919656  0.48014910  0.12607511
   0.84592414  0.19942560  0.19855048
   0.13070455  0.48886102  0.11829513
   0.32815463  0.86661623  0.11982556
   0.35194481  0.15015268  0.12395858
   0.00001412  0.63125879  0.07519647
   0.60206560  0.81418807  0.13524221
   0.95752833  0.63239803  0.13933112
   0.70306156  0.00339440  0.09019646
   0.80995155  0.41844536  0.15972547
   0.23948988  0.98596727  0.06851982
   0.23326282  0.26674954  0.07854590
   0.50401782  0.96693736  0.07864609
   0.03299138  0.00748740  0.08523943
   0.87321552  0.85151600  0.11089801
   0.76966176  0.35163276  0.09280197
   0.53704862  0.69028066  0.08552694
   0.52954163  0.27480106  0.08020432
   0.01114328  0.31392084  0.08144875
   0.22738666  0.68316047  0.07869346
   0.75388891  0.65501842  0.08478728
   0.64809045  0.82945590  0.03192817
   0.62500000  0.50000000  0.04175000
   0.87500000  0.83333000  0.04175000
   0.37500000  0.83333000  0.04175000
   0.37500000  0.50000000  0.04175000
   0.12500000  0.16667000  0.04175000
   0.12500000  0.50000000  0.04175000
   0.37500000  0.16667000  0.04175000
   0.87500000  0.50000000  0.04175000
   0.12500000  0.83333000  0.04175000
   0.62500000  0.16667000  0.04175000
   0.87500000  0.16667000  0.04175000
   0.00000000  0.00000000  0.00000000
   0.25000000  0.00000000  0.00000000
   0.75000000  0.00000000  0.00000000
   0.25000000  0.66667000  0.00000000
   0.00000000  0.66667000  0.00000000
   0.50000000  0.33333000  0.00000000
   0.75000000  0.33333000  0.00000000
   0.25000000  0.33333000  0.00000000
   0.75000000  0.66667000  0.00000000
   0.00000000  0.33333000  0.00000000
   0.50000000  0.66667000  0.00000000
   0.50000000  0.00000000  0.00000000
   0.77441206  0.90440345  0.42856075
   0.49991854  0.31306735  0.38832754
   0.79671263  0.43957954  0.40908585
   0.79738406  0.58204684  0.25648822
   0.96058847  0.09105100  0.40964545
   0.92135175  0.62342018  0.34603113
   0.17969719  0.02725415  0.36621197
   0.56177292  0.88620692  0.34390144
   0.14101369  0.68481630  0.26074620
   0.36611368  0.77290533  0.42221450
   0.58050928  0.49481371  0.43572432
   0.54413155  0.73191814  0.34710578
   0.97857899  0.79196608  0.43023541
   0.40864347  0.61019259  0.24803698
   0.18262504  0.33718618  0.28707618
   0.02641487  0.34992817  0.43606329
   0.95724948  0.95171578  0.27253393
   0.21310228  0.62402612  0.33756408
   0.09577164  0.63303000  0.43704018
   0.22162195  0.36211871  0.39215209
   0.51960966  0.00328909  0.49969340
   0.29503082  0.82126625  0.50843318
   0.82940894  0.59498295  0.48873330
   0.88917852  0.18621548  0.49864558
   0.03499914  0.76904087  0.55247924
   0.33865540  0.39753682  0.47765331
Direct configuration=     2
   0.48018395  0.66631102  0.45264095
   0.29384833  0.14393950  0.39738331
   0.16867193  0.41431067  0.43580081
   0.49856204  0.17381540  0.42849785
   0.68471921  0.10228019  0.41068431
   0.01317277  0.72226958  0.48764519
   0.53867415  0.58882199  0.38621932
   0.66626719  0.34888482  0.39112397
   0.89617412  0.26768330  0.42985633
   0.39012475  0.93494502  0.45558040
   0.71516506  0.60488770  0.43120496
   0.21273726  0.16077507  0.32001432
   0.99805102  0.30153446  0.31530081
   0.74644524  0.58979800  0.35747117
   0.18037468  0.64095094  0.39200101
   0.60497742  0.19665655  0.27748182
   0.09465041  0.19321626  0.38444961
   0.35650488  0.66860863  0.36289347
   0.25528350  0.67625160  0.45813120
   0.39126634  0.42147735  0.41712323
   0.10118910  0.90144547  0.39804026
   0.42872783  0.89700369  0.38543984
   0.70596205  0.83296242  0.37833392
   0.59257271  0.86941004  0.44738288
   0.60229072  0.41564399  0.33102678
   0.21450000  0.85116698  0.33760843
   0.78051930  0.27471172  0.34192362
   0.95245855  0.55369489  0.43928326
   0.17109833  0.43313936  0.34252156
   0.70182816  0.04425321  0.23180311
   0.67491168  0.03267202  0.33557764
   0.65380392  0.89149280  0.28431054
   0.84805576  0.04836876  0.36354142
   0.88667506  0.72789225  0.38997074
   0.58917786  0.92790366  0.19512125
   0.94853977  0.43291637  0.37010100
   0.00953273  0.01471177  0.32992346
   0.65906809  0.64383221  0.28740222
   0.85725855  0.47991204  0.30477590
   0.48578423  0.14800291  0.35229424
   0.06159412  0.14189578  0.26585092
   0.95254439  0.72182165  0.26549583
   0.51212940  0.68665718  0.21856038
   0.07305747  0.45348557  0.19354489
   0.31096921  0.49553408  0.28699601
   0.07720876  0.70434299  0.31558391
   0.94457965  0.95390694  0.22068051
   0.49344084  0.98274370  0.26275236
   0.49751458  0.44317116  0.25477620
   0.93100713  0.33444102  0.25033873
   0.37104182  0.96359944  0.31085221
   0.71243399  0.40469985  0.25415442
   0.11532111  0.48042651  0.25760970
   0.29782052  0.76474740  0.25995730
   0.47667356  0.68192094  0.30216008
   0.77969281  0.97002866  0.16629650
   0.96773799  0.31669487  0.14838530
   0.21664412  0.26399957  0.22589130
   0.84328919  0.07407362  0.29173626
   0.83781724  0.80932447  0.31492359
   0.90957540  0.95217244  0.45057973
   0.08175669  0.70311648  0.18991304
   0.60856616  0.48963007  0.19559612
   0.37756551  0.21211041  0.27770739
   0.43386076  0.17324840  0.21369265
   0.25512977  0.60859363  0.15175159
   0.05496841  0.17583153  0.20012472
   0.37660259  0.49549155  0.19728946
   0.11637730  0.88536336  0.24792493
   0.60570830  0.23585118  0.20939725
   0.41682331  0.40220640  0.33160868
   0.48571277  0.33616721  0.15606208
   0.74645470  0.77724266  0.23989480
   0.73913155  0.69996332  0.16945908
   0.25301470  0.32261360  0.16180815
   0.26421200  0.03963214  0.25917537
   0.20410379  0.01930381  0.18784082
   0.46465955  0.63284446  0.15312431
   0.36283593  0.44791978  0.10667703
   0.98269925  0.96230779  0.15932275
   0.09750811  0.80984654  0.12129811
   0.90043955  0.13211685  0.11106032
   0.72198421  0.19069265  0.14148666
   0.88831640  0.55010396  0.21302328
   0.55767133  0.04929443  0.14337172
   0.32548652  0.81531965  0.18484037
   0.11375509  0.15464059  0.13285303
   0.62913167  0.48010590  0.12608752
   0.84592566  0.19943136  0.19855217
   0.13073190  0.48891027  0.11829767
   0.32814643  0.86659988  0.11982040
   0.35196071  0.15013640  0.12396277
   0.00003153  0.63124717  0.07519076
   0.60204528  0.81414815  0.13523022
   0.95754734  0.63241255  0.13933059
   0.70306426  0.00339692  0.09019944
   0.80996685  0.41842117  0.15971953
   0.23947250  0.98598465  0.06852128
   0.23327244  0.26671595  0.07854964
   0.50404583  0.96693857  0.07864369
   0.03299320  0.00745861  0.08523547
   0.87319901  0.85152414  0.11089576
   0.76961254  0.35160082  0.09280424
   0.53703032  0.69031446  0.08552795
   0.52953472  0.27475078  0.08020215
   0.01119387  0.31395284  0.08145531
   0.22738812  0.68308969  0.07869415
   0.75391177  0.65497697  0.08477937
   0.64807871  0.82941946  0.03192764
   0.62500000  0.50000000  0.04175000
   0.87500000  0.83333000  0.04175000
   0.37500000  0.83333000  0.04175000
   0.37500000  0.50000000  0.04175000
   0.12500000  0.16667000  0.04175000
   0.12500000  0.50000000  0.04175000
   0.37500000  0.16667000  0.04175000
   0.87500000  0.50000000  0.04175000
   0.12500000  0.83333000  0.04175000
   0.62500000  0.16667000  0.04175000
   0.87500000  0.16667000  0.04175000
   0.00000000  0.00000000  0.00000000
   0.25000000  0.00000000  0.00000000
   0.75000000  0.00000000  0.00000000
   0.25000000  0.66667000  0.00000000
   0.00000000  0.66667000  0.00000000
   0.50000000  0.33333000  0.00000000
   0.75000000  0.33333000  0.00000000
   0.25000000  0.33333000  0.00000000
   0.75000000  0.66667000  0.00000000
   0.00000000  0.33333000  0.00000000
   0.50000000  0.66667000  0.00000000
   0.50000000  0.00000000  0.00000000
   0.77440012  0.90441221  0.42855243
   0.49997588  0.31308071  0.38833245
   0.79675679  0.43956631  0.40909036
   0.79747957  0.58196605  0.25649826
   0.96060596  0.09105859  0.40966017
   0.92134889  0.62352967  0.34603095
   0.17966644  0.02723356  0.36619194
   0.56183458  0.88615236  0.34387870
   0.14115462  0.68484457  0.26075412
   0.36609782  0.77288212  0.42222652
   0.58051947  0.49476248  0.43574875
   0.54418600  0.73184766  0.34710094
   0.97854442  0.79195133  0.43024535
   0.40861454  0.61023172  0.24804221
   0.18269489  0.33708432  0.28705163
   0.02635309  0.34988548  0.43604756
   0.95723639  0.95170033  0.27252144
   0.21309815  0.62407474  0.33757183
   0.09573634  0.63301285  0.43704348
   0.22165523  0.36209085  0.39211581
   0.51953841  0.00331169  0.49970315
   0.29509378  0.82119948  0.50842920
   0.82942705  0.59498149  0.48872290
   0.88916673  0.18618165  0.49865273
   0.03499519  0.76902817  0.55247217
   0.33867732  0.39755013  0.47764553
Direct configuration=     3
   0.48019351  0.66631733  0.45264423
   0.29383338  0.14396635  0.39737185
   0.16869846  0.41426729  0.43580546
   0.49854326  0.17377536  0.42850063
   0.68467158  0.10223706  0.41069012
   0.01316591  0.72225207  0.48763243
   0.53867788  0.58884255  0.38621510
   0.66626687  0.34893159  0.39111824
   0.89612530  0.26765080  0.42985116
   0.39012852  0.93493600  0.45556972
   0.71514757  0.60482070  0.43121224
   0.21276838  0.16071699  0.32000750
   0.99808683  0.30151714  0.31529787
   0.74645143  0.58980163  0.35747406
   0.18039114  0.64098660  0.39200280
   0.60499417  0.19666875  0.27748257
   0.09468463  0.19320815  0.38444847
   0.35648889  0.66858555  0.36288262
   0.25524581  0.67625108  0.45812178
   0.39130102  0.42151217  0.41712665
   0.10117884  0.90141409  0.39803992
   0.42872535  0.89700922  0.38544008
   0.70599053  0.83301025  0.37833207
   0.59258562  0.86940656  0.44738264
   0.60231227  0.41569444  0.33101322
   0.21449769  0.85115345  0.33761140
   0.78052418  0.27469703  0.34192320
   0.95246617  0.55368574  0.43928870
   0.17111469  0.43312668  0.34252917
   0.70181325  0.04427177  0.23180925
   0.67491985  0.03263749  0.33558584
   0.65380152  0.89149965  0.28431862
   0.84808319  0.04835870  0.36353631
   0.88669282  0.72789310  0.38996832
   0.58916631  0.92787792  0.19511720
   0.94853732  0.43291420  0.37009387
   0.00952453  0.01472219  0.32992746
   0.65911707  0.64387074  0.28739614
   0.85724769  0.47994572  0.30476256
   0.48574791  0.14802838  0.35230077
   0.06159843  0.14189168  0.26584999
   0.95250854  0.72179009  0.26550689
   0.51211731  0.68662636  0.21855623
   0.07303735  0.45348974  0.19355499
   0.31098392  0.49552121  0.28699224
   0.07721715  0.70436031  0.31557382
   0.94459229  0.95385386  0.22068159
   0.49342071  0.98274008  0.26276046
   0.49748500  0.44317502  0.25475906
   0.93099881  0.33446911  0.25034578
   0.37103751  0.96362560  0.31085943
   0.71241359  0.40467050  0.25416924
   0.11534523  0.48042106  0.25759989
   0.29782162  0.76474806  0.25995016
   0.47670263  0.68191559  0.30217742
   0.77967531  0.96999119  0.16629561
   0.96774703  0.31664228  0.14839465
   0.21666707  0.26401678  0.22588710
   0.84327440  0.07410638  0.29173430
   0.83782735  0.80927462  0.31492539
   0.90959484  0.95223551  0.45057521
   0.08172559  0.70312360  0.18991811
   0.60856882  0.48958332  0.19560497
   0.37757841  0.21212187  0.27770005
   0.43387577  0.17322353  0.21369200
   0.25512555  0.60864103  0.15175102
   0.05498857  0.17582198  0.20012941
   0.37657263  0.49543421  0.19727945
   0.11636632  0.88538525  0.24792764
   0.60570864  0.23583984  0.20940151
   0.41683371  0.40220538  0.33160505
   0.48570070  0.33619002  0.15605855
   0.74647647  0.77723851  0.23989306
   0.73914144  0.69997421  0.16944845
   0.25300805  0.32260709  0.16180037
   0.26419488  0.03962270  0.25917868
   0.20408003  0.01929850  0.18784044
   0.46468232  0.63283727  0.15312324
   0.36283120  0.44792500  0.10667396
   0.98267407  0.96231397  0.15932301
   0.09747461  0.80984583  0.12130587
   0.90041689  0.13209766  0.11106470
   0.72196820  0.19063778  0.14149133
   0.88830580  0.55013462  0.21302428
   0.55767461  0.04929117  0.14337693
   0.32552544  0.81534437  0.18484393
   0.11376578  0.15465542  0.13283009
   0.62906678  0.48006272  0.12609993
   0.84592717  0.19943712  0.19855387
   0.13075921  0.48895948  0.11830021
   0.32813829  0.86658352  0.11981524
   0.35197663  0.15012007  0.12396695
   0.00004892  0.63123561  0.07518506
   0.60202501  0.81410818  0.13521821
   0.95756632  0.63242702  0.13933009
   0.70306698  0.00339942  0.09020243
   0.80998207  0.41839708  0.15971360
   0.23945516  0.98600208  0.06852276
   0.23328208  0.26668248  0.07855341
   0.50407383  0.96693980  0.07864128
   0.03299503  0.00742978  0.08523150
   0.87318248  0.85153226  0.11089351
   0.76956335  0.35156889  0.09280649
   0.53701196  0.69034820  0.08552895
   0.52952776  0.27470056  0.08020002
   0.01124443  0.31398490  0.08146186
   0.22738963  0.68301886  0.07869484
   0.75393463  0.65493553  0.08477146
   0.64806693  0.82938303  0.03192712
   0.62500000  0.50000000  0.04175000
   0.87500000  0.83333000  0.04175000
   0.37500000  0.83333000  0.04175000
   0.37500000  0.50000000  0.04175000
   0.12500000  0.16667000  0.04175000
   0.12500000  0.50000000  0.04175000
   0.37500000  0.16667000  0.04175000
   0.87500000  0.50000000  0.04175000
   0.12500000  0.83333000  0.04175000
   0.62500000  0.16667000  0.04175000
   0.87500000  0.16667000  0.04175000
   0.00000000  0.00000000  0.00000000
   0.25000000  0.00000000  0.00000000
   0.75000000  0.00000000  0.00000000
   0.25000000  0.66667000  0.00000000
   0.00000000  0.66667000  0.00000000
   0.50000000  0.33333000  0.00000000
   0.75000000  0.33333000  0.00000000
   0.25000000  0.33333000  0.00000000
   0.75000000  0.66667000  0.00000000
   0.00000000  0.33333000  0.00000000
   0.50000000  0.66667000  0.00000000
   0.50000000  0.00000000  0.00000000
   0.77438766  0.90442092  0.42854405
   0.50003302  0.31309411  0.38833726
   0.79680145  0.43955320  0.40909486
   0.79757535  0.58188539  0.25650838
   0.96062358  0.09106597  0.40967483
   0.92134602  0.62363922  0.34603065
   0.17963587  0.02721328  0.36617184
   0.56189611  0.88609851  0.34385596
   0.14129553  0.68487285  0.26076207
   0.36608178  0.77285842  0.42223858
   0.58052946  0.49471153  0.43577317
   0.54424045  0.73177697  0.34709621
   0.97851019  0.79193609  0.43025534
   0.40858498  0.61027080  0.24804755
   0.18276487  0.33698212  0.28702714
   0.02629147  0.34984285  0.43603182
   0.95722357  0.95168460  0.27250910
   0.21309426  0.62412373  0.33757955
   0.09570138  0.63299604  0.43704692
   0.22168880  0.36206266  0.39207936
   0.51946722  0.00333432  0.49971289
   0.29515672  0.82113273  0.50842522
   0.82944516  0.59498005  0.48871250
   0.88915493  0.18614777  0.49865986
   0.03499124  0.76901545  0.55246508
   0.33869920  0.39756346  0.47763776
Direct configuration=     4
   0.48020309  0.66632359  0.45264751
   0.29381845  0.14399319  0.39736039
   0.16872498  0.41422398  0.43581015
   0.49852449  0.17373524  0.42850342
   0.68462397  0.10219385  0.41069592
   0.01315907  0.72223459  0.48761967
   0.53868163  0.58886305  0.38621088
   0.66626651  0.34897837  0.39111254
   0.89607638  0.26761824  0.42984599
   0.39013226  0.93492699  0.45555905
   0.71513008  0.60475369  0.43121952
   0.21279950  0.16065889  0.32000068
   0.99812266  0.30149978  0.31529493
   0.74645760  0.58980517  0.35747695
   0.18040758  0.64102226  0.39200459
   0.60501091  0.19668095  0.27748334
   0.09471877  0.19320011  0.38444734
   0.35647292  0.66856244  0.36287177
   0.25520812  0.67625056  0.45811235
   0.39133570  0.42154701  0.41713007
   0.10116851  0.90138268  0.39803960
   0.42872292  0.89701484  0.38544030
   0.70601898  0.83305810  0.37833024
   0.59259856  0.86940314  0.44738239
   0.60233383  0.41574488  0.33099964
   0.21449540  0.85113996  0.33761438
   0.78052909  0.27468235  0.34192275
   0.95247374  0.55367650  0.43929414
   0.17113102  0.43311389  0.34253678
   0.70179843  0.04429034  0.23181539
   0.67492801  0.03260306  0.33559403
   0.65379907  0.89150658  0.28432670
   0.84811067  0.04834860  0.36353123
   0.88671061  0.72789407  0.38996590
   0.58915470  0.92785213  0.19511317
   0.94853485  0.43291205  0.37008674
   0.00951641  0.01473256  0.32993145
   0.65916608  0.64390914  0.28739008
   0.85723684  0.47997947  0.30474922
   0.48571162  0.14805384  0.35230729
   0.06160276  0.14188758  0.26584907
   0.95247267  0.72175852  0.26551793
   0.51210532  0.68659572  0.21855206
   0.07301726  0.45349389  0.19356507
   0.31099861  0.49550836  0.28698845
   0.07722547  0.70437759  0.31556373
   0.94460483  0.95380080  0.22068266
   0.49340055  0.98273644  0.26276854
   0.49745548  0.44317875  0.25474194
   0.93099047  0.33449721  0.25035282
   0.37103323  0.96365175  0.31086667
   0.71239318  0.40464107  0.25418406
   0.11536926  0.48041562  0.25759008
   0.29782273  0.76474874  0.25994302
   0.47673163  0.68191023  0.30219473
   0.77965783  0.96995368  0.16629472
   0.96775610  0.31658977  0.14840400
   0.21669007  0.26403406  0.22588292
   0.84325955  0.07413923  0.29173234
   0.83783748  0.80922475  0.31492721
   0.90961428  0.95229873  0.45057069
   0.08169450  0.70313080  0.18992319
   0.60857151  0.48953657  0.19561381
   0.37759137  0.21213345  0.27769272
   0.43389069  0.17319863  0.21369134
   0.25512134  0.60868846  0.15175045
   0.05500868  0.17581243  0.20013408
   0.37654263  0.49537682  0.19726946
   0.11635532  0.88540714  0.24793036
   0.60570900  0.23582854  0.20940575
   0.41684412  0.40220432  0.33160145
   0.48568863  0.33621281  0.15605502
   0.74649831  0.77723434  0.23989129
   0.73915135  0.69998504  0.16943783
   0.25300143  0.32260057  0.16179259
   0.26417773  0.03961318  0.25918196
   0.20405630  0.01929317  0.18784006
   0.46470509  0.63283011  0.15312214
   0.36282649  0.44793024  0.10667089
   0.98264893  0.96232015  0.15932326
   0.09744117  0.80984508  0.12131364
   0.90039410  0.13207847  0.11106908
   0.72195212  0.19058296  0.14149601
   0.88829521  0.55016529  0.21302525
   0.55767784  0.04928804  0.14338212
   0.32556437  0.81536908  0.18484751
   0.11377653  0.15467022  0.13280714
   0.62900189  0.48001956  0.12611234
   0.84592867  0.19944289  0.19855558
   0.13078649  0.48900863  0.11830273
   0.32813018  0.86656714  0.11981009
   0.35199258  0.15010369  0.12397113
   0.00006630  0.63122411  0.07517937
   0.60200478  0.81406817  0.13520620
   0.95758525  0.63244144  0.13932961
   0.70306973  0.00340191  0.09020543
   0.80999720  0.41837311  0.15970767
   0.23943789  0.98601955  0.06852427
   0.23329174  0.26664911  0.07855720
   0.50410182  0.96694107  0.07863888
   0.03299686  0.00740089  0.08522750
   0.87316595  0.85154034  0.11089125
   0.76951418  0.35153696  0.09280872
   0.53699356  0.69038189  0.08552993
   0.52952075  0.27465042  0.08019792
   0.01129496  0.31401702  0.08146841
   0.22739120  0.68294800  0.07869553
   0.75395748  0.65489409  0.08476356
   0.64805513  0.82934661  0.03192661
   0.62500000  0.50000000  0.04175000
   0.87500000  0.83333000  0.04175000
   0.37500000  0.83333000  0.04175000
   0.37500000  0.50000000  0.04175000
   0.12500000  0.16667000  0.04175000
   0.12500000  0.50000000  0.04175000
   0.37500000  0.16667000  0.04175000
   0.87500000  0.50000000  0.04175000
   0.12500000  0.83333000  0.04175000
   0.62500000  0.16667000  0.04175000
   0.87500000  0.16667000  0.04175000
   0.00000000  0.00000000  0.00000000
   0.25000000  0.00000000  0.00000000
   0.75000000  0.00000000  0.00000000
   0.25000000  0.66667000  0.00000000
   0.00000000  0.66667000  0.00000000
   0.50000000  0.33333000  0.00000000
   0.75000000  0.33333000  0.00000000
   0.25000000  0.33333000  0.00000000
   0.75000000  0.66667000  0.00000000
   0.00000000  0.33333000  0.00000000
   0.50000000  0.66667000  0.00000000
   0.50000000  0.00000000  0.00000000
   0.77437469  0.90442957  0.42853560
   0.50008995  0.31310755  0.38834197
   0.79684661  0.43954020  0.40909933
   0.79767140  0.58180487  0.25651856
   0.96064133  0.09107312  0.40968943
   0.92134315  0.62374885  0.34603022
   0.17960547  0.02719332  0.36615168
   0.56195752  0.88604535  0.34383322
   0.14143643  0.68490114  0.26077004
   0.36606556  0.77283422  0.42225065
   0.58053926  0.49466086  0.43579758
   0.54429491  0.73170607  0.34709159
   0.97847632  0.79192035  0.43026540
   0.40855479  0.61030982  0.24805298
   0.18283499  0.33687957  0.28700271
   0.02622999  0.34980028  0.43601607
   0.95721104  0.95166858  0.27249691
   0.21309061  0.62417308  0.33758721
   0.09566677  0.63297956  0.43705050
   0.22172264  0.36203415  0.39204275
   0.51939610  0.00335699  0.49972262
   0.29521966  0.82106600  0.50842124
   0.82946328  0.59497863  0.48870211
   0.88914313  0.18611383  0.49866695
   0.03498727  0.76900272  0.55245796
   0.33872103  0.39757679  0.47763000
Direct configuration=     5
   0.48021268  0.66632979  0.45265077
   0.29380355  0.14402004  0.39734891
   0.16875150  0.41418073  0.43581488
   0.49850572  0.17369505  0.42850620
   0.68457637  0.10215054  0.41070172
   0.01315224  0.72221713  0.48760691
   0.53868540  0.58888348  0.38620666
   0.66626611  0.34902515  0.39110686
   0.89602737  0.26758563  0.42984082
   0.39013597  0.93491802  0.45554837
   0.71511258  0.60468669  0.43122680
   0.21283062  0.16060077  0.31999387
   0.99815850  0.30148237  0.31529199
   0.74646375  0.58980863  0.35747984
   0.18042399  0.64105794  0.39200637
   0.60502764  0.19669317  0.27748414
   0.09475284  0.19319214  0.38444622
   0.35645697  0.66853930  0.36286092
   0.25517041  0.67625005  0.45810290
   0.39137036  0.42158188  0.41713348
   0.10115809  0.90135123  0.39803929
   0.42872055  0.89702054  0.38544051
   0.70604742  0.83310597  0.37832845
   0.59261154  0.86939977  0.44738213
   0.60235539  0.41579531  0.33098602
   0.21449313  0.85112651  0.33761736
   0.78053403  0.27466770  0.34192230
   0.95248124  0.55366719  0.43929958
   0.17114732  0.43310097  0.34254439
   0.70178372  0.04430893  0.23182155
   0.67493615  0.03256871  0.33560223
   0.65379659  0.89151358  0.28433480
   0.84813820  0.04833847  0.36352616
   0.88672844  0.72789516  0.38996348
   0.58914303  0.92782628  0.19510916
   0.94853235  0.43290994  0.37007962
   0.00950835  0.01474289  0.32993545
   0.65921512  0.64394742  0.28738404
   0.85722600  0.48001328  0.30473587
   0.48567537  0.14807929  0.35231382
   0.06160712  0.14188347  0.26584815
   0.95243678  0.72172693  0.26552895
   0.51209343  0.68656525  0.21854789
   0.07299720  0.45349801  0.19357515
   0.31101326  0.49549554  0.28698465
   0.07723373  0.70439481  0.31555366
   0.94461726  0.95374775  0.22068371
   0.49338035  0.98273277  0.26277661
   0.49742603  0.44318236  0.25472483
   0.93098212  0.33452532  0.25035985
   0.37102898  0.96367789  0.31087392
   0.71237277  0.40461155  0.25419886
   0.11539320  0.48041019  0.25758026
   0.29782387  0.76474943  0.25993588
   0.47676057  0.68190485  0.30221201
   0.77964037  0.96991613  0.16629383
   0.96776521  0.31653736  0.14841335
   0.21671312  0.26405140  0.22587874
   0.84324465  0.07417215  0.29173037
   0.83784763  0.80917485  0.31492904
   0.90963370  0.95236209  0.45056617
   0.08166343  0.70313809  0.18992827
   0.60857425  0.48948984  0.19562263
   0.37760441  0.21214514  0.27768542
   0.43390553  0.17317370  0.21369067
   0.25511714  0.60873595  0.15174989
   0.05502873  0.17580288  0.20013875
   0.37651260  0.49531938  0.19725950
   0.11634432  0.88542903  0.24793307
   0.60570939  0.23581726  0.20940997
   0.41685453  0.40220322  0.33159787
   0.48567653  0.33623559  0.15605147
   0.74652022  0.77723015  0.23988947
   0.73916127  0.69999582  0.16942720
   0.25299482  0.32259405  0.16178480
   0.26416056  0.03960357  0.25918522
   0.20403260  0.01928780  0.18783966
   0.46472785  0.63282296  0.15312103
   0.36282179  0.44793552  0.10666782
   0.98262384  0.96232634  0.15932351
   0.09740777  0.80984431  0.12132141
   0.90037120  0.13205926  0.11107347
   0.72193598  0.19052820  0.14150070
   0.88828462  0.55019598  0.21302622
   0.55768100  0.04928505  0.14338729
   0.32560332  0.81539380  0.18485110
   0.11378733  0.15468500  0.13278418
   0.62893701  0.47997642  0.12612475
   0.84593016  0.19944864  0.19855730
   0.13081373  0.48905774  0.11830525
   0.32812213  0.86655074  0.11980494
   0.35200855  0.15008726  0.12397531
   0.00008368  0.63121267  0.07517369
   0.60198459  0.81402812  0.13519417
   0.95760414  0.63245580  0.13932914
   0.70307251  0.00340439  0.09020842
   0.81001226  0.41834924  0.15970175
   0.23942067  0.98603706  0.06852580
   0.23330142  0.26661585  0.07856101
   0.50412979  0.96694236  0.07863647
   0.03299871  0.00737195  0.08522348
   0.87314941  0.85154839  0.11088898
   0.76946503  0.35150503  0.09281093
   0.53697510  0.69041552  0.08553090
   0.52951369  0.27460034  0.08019586
   0.01134547  0.31404919  0.08147496
   0.22739283  0.68287709  0.07869623
   0.75398033  0.65485264  0.08475567
   0.64804329  0.82931021  0.03192610
   0.62500000  0.50000000  0.04175000
   0.87500000  0.83333000  0.04175000
   0.37500000  0.83333000  0.04175000
   0.37500000  0.50000000  0.04175000
   0.12500000  0.16667000  0.04175000
   0.12500000  0.50000000  0.04175000
   0.37500000  0.16667000  0.04175000
   0.87500000  0.50000000  0.04175000
   0.12500000  0.83333000  0.04175000
   0.62500000  0.16667000  0.04175000
   0.87500000  0.16667000  0.04175000
   0.00000000  0.00000000  0.00000000
   0.25000000  0.00000000  0.00000000
   0.75000000  0.00000000  0.00000000
   0.25000000  0.66667000  0.00000000
   0.00000000  0.66667000  0.00000000
   0.50000000  0.33333000  0.00000000
   0.75000000  0.33333000  0.00000000
   0.25000000  0.33333000  0.00000000
   0.75000000  0.66667000  0.00000000
   0.00000000  0.33333000  0.00000000
   0.50000000  0.66667000  0.00000000
   0.50000000  0.00000000  0.00000000
   0.77436119  0.90443817  0.42852708
   0.50014668  0.31312104  0.38834658
   0.79689227  0.43952732  0.40910379
   0.79776770  0.58172447  0.25652881
   0.96065922  0.09108005  0.40970396
   0.92134027  0.62385855  0.34602967
   0.17957525  0.02717366  0.36613145
   0.56201879  0.88599289  0.34381048
   0.14157731  0.68492943  0.26077804
   0.36604916  0.77280951  0.42226275
   0.58054886  0.49461048  0.43582197
   0.54434937  0.73163496  0.34708708
   0.97844280  0.79190411  0.43027551
   0.40852397  0.61034880  0.24805852
   0.18290523  0.33677668  0.28697834
   0.02616866  0.34975777  0.43600030
   0.95719880  0.95165227  0.27248488
   0.21308719  0.62422278  0.33759484
   0.09563251  0.63296341  0.43705422
   0.22175677  0.36200531  0.39200598
   0.51932503  0.00337970  0.49973234
   0.29528258  0.82099929  0.50841727
   0.82948141  0.59497722  0.48869173
   0.88913132  0.18607984  0.49867402
   0.03498329  0.76898997  0.55245081
   0.33874283  0.39759014  0.47762225
Direct configuration=     6
   0.48022229  0.66633594  0.45265403
   0.29378868  0.14404688  0.39733743
   0.16877802  0.41413754  0.43581964
   0.49848696  0.17365478  0.42850899
   0.68452880  0.10210716  0.41070752
   0.01314543  0.72219971  0.48759414
   0.53868920  0.58890385  0.38620244
   0.66626567  0.34907192  0.39110121
   0.89597826  0.26755296  0.42983567
   0.39013964  0.93490906  0.45553770
   0.71509509  0.60461967  0.43123409
   0.21286174  0.16054262  0.31998706
   0.99819435  0.30146492  0.31528905
   0.74646987  0.58981199  0.35748273
   0.18044038  0.64109363  0.39200814
   0.60504436  0.19670539  0.27748496
   0.09478683  0.19318423  0.38444512
   0.35644105  0.66851614  0.36285006
   0.25513269  0.67624955  0.45809344
   0.39140502  0.42161677  0.41713688
   0.10114760  0.90131974  0.39803901
   0.42871823  0.89702632  0.38544071
   0.70607583  0.83315387  0.37832668
   0.59262455  0.86939647  0.44738185
   0.60237696  0.41584573  0.33097239
   0.21449088  0.85111309  0.33762035
   0.78053900  0.27465307  0.34192183
   0.95248869  0.55365779  0.43930501
   0.17116360  0.43308793  0.34255200
   0.70176910  0.04432753  0.23182772
   0.67494427  0.03253446  0.33561043
   0.65379405  0.89152068  0.28434291
   0.84816579  0.04832831  0.36352111
   0.88674631  0.72789637  0.38996107
   0.58913130  0.92780036  0.19510517
   0.94852981  0.43290786  0.37007250
   0.00950036  0.01475317  0.32993943
   0.65926419  0.64398557  0.28737802
   0.85721517  0.48004716  0.30472253
   0.48563914  0.14810472  0.35232033
   0.06161151  0.14187935  0.26584725
   0.95240087  0.72169533  0.26553995
   0.51208163  0.68653495  0.21854371
   0.07297717  0.45350211  0.19358522
   0.31102788  0.49548273  0.28698084
   0.07724192  0.70441199  0.31554359
   0.94462960  0.95369471  0.22068474
   0.49336013  0.98272908  0.26278465
   0.49739662  0.44318584  0.25470775
   0.93097375  0.33455343  0.25036688
   0.37102475  0.96370402  0.31088118
   0.71235236  0.40458196  0.25421366
   0.11541706  0.48040479  0.25757044
   0.29782503  0.76475013  0.25992873
   0.47678943  0.68189946  0.30222927
   0.77962291  0.96987854  0.16629293
   0.96777436  0.31648504  0.14842271
   0.21673623  0.26406881  0.22587457
   0.84322969  0.07420514  0.29172839
   0.83785781  0.80912492  0.31493089
   0.90965310  0.95242559  0.45056164
   0.08163237  0.70314548  0.18993336
   0.60857702  0.48944312  0.19563144
   0.37761751  0.21215695  0.27767814
   0.43392029  0.17314875  0.21368999
   0.25511295  0.60878347  0.15174933
   0.05504872  0.17579334  0.20014340
   0.37648254  0.49526190  0.19724956
   0.11633331  0.88545093  0.24793578
   0.60570981  0.23580603  0.20941418
   0.41686495  0.40220209  0.33159432
   0.48566443  0.33625836  0.15604791
   0.74654220  0.77722594  0.23988761
   0.73917121  0.70000656  0.16941657
   0.25298823  0.32258752  0.16177701
   0.26414337  0.03959388  0.25918846
   0.20400892  0.01928241  0.18783926
   0.46475061  0.63281584  0.15311990
   0.36281711  0.44794082  0.10666475
   0.98259879  0.96233252  0.15932376
   0.09737443  0.80984351  0.12132918
   0.90034816  0.13204003  0.11107787
   0.72191977  0.19047350  0.14150540
   0.88827403  0.55022669  0.21302717
   0.55768412  0.04928219  0.14339245
   0.32564228  0.81541851  0.18485471
   0.11379818  0.15469975  0.13276122
   0.62887213  0.47993330  0.12613715
   0.84593164  0.19945440  0.19855902
   0.13084094  0.48910679  0.11830776
   0.32811412  0.86653433  0.11979980
   0.35202454  0.15007079  0.12397949
   0.00010103  0.63120130  0.07516801
   0.60196444  0.81398802  0.13518213
   0.95762299  0.63247010  0.13932870
   0.70307532  0.00340684  0.09021142
   0.81002724  0.41832547  0.15969582
   0.23940350  0.98605462  0.06852736
   0.23331112  0.26658271  0.07856484
   0.50415776  0.96694368  0.07863407
   0.03300056  0.00734297  0.08521944
   0.87313285  0.85155641  0.11088671
   0.76941591  0.35147311  0.09281312
   0.53695660  0.69044909  0.08553186
   0.52950659  0.27455033  0.08019382
   0.01139595  0.31408141  0.08148150
   0.22739452  0.68280614  0.07869693
   0.75400317  0.65481120  0.08474779
   0.64803143  0.82927382  0.03192560
   0.62500000  0.50000000  0.04175000
   0.87500000  0.83333000  0.04175000
   0.37500000  0.83333000  0.04175000
   0.37500000  0.50000000  0.04175000
   0.12500000  0.16667000  0.04175000
   0.12500000  0.50000000  0.04175000
   0.37500000  0.16667000  0.04175000
   0.87500000  0.50000000  0.04175000
   0.12500000  0.83333000  0.04175000
   0.62500000  0.16667000  0.04175000
   0.87500000  0.16667000  0.04175000
   0.00000000  0.00000000  0.00000000
   0.25000000  0.00000000  0.00000000
   0.75000000  0.00000000  0.00000000
   0.25000000  0.66667000  0.00000000
   0.00000000  0.66667000  0.00000000
   0.50000000  0.33333000  0.00000000
   0.75000000  0.33333000  0.00000000
   0.25000000  0.33333000  0.00000000
   0.75000000  0.66667000  0.00000000
   0.00000000  0.33333000  0.00000000
   0.50000000  0.66667000  0.00000000
   0.50000000  0.00000000  0.00000000
   0.77434717  0.90444672  0.42851850
   0.50020320  0.31313456  0.38835109
   0.79693843  0.43951456  0.40910822
   0.79786426  0.58164422  0.25653913
   0.96067725  0.09108676  0.40971843
   0.92133738  0.62396831  0.34602900
   0.17954519  0.02715432  0.36611115
   0.56207993  0.88594113  0.34378773
   0.14171817  0.68495773  0.26078607
   0.36603257  0.77278432  0.42227488
   0.58055827  0.49456037  0.43584635
   0.54440384  0.73156364  0.34708268
   0.97840963  0.79188738  0.43028568
   0.40849252  0.61038773  0.24806416
   0.18297561  0.33667345  0.28695403
   0.02610750  0.34971533  0.43598451
   0.95718683  0.95163569  0.27247299
   0.21308401  0.62427283  0.33760241
   0.09559860  0.63294759  0.43705809
   0.22179117  0.36197615  0.39196905
   0.51925403  0.00340245  0.49974206
   0.29534550  0.82093259  0.50841329
   0.82949954  0.59497583  0.48868135
   0.88911950  0.18604580  0.49868107
   0.03497931  0.76897720  0.55244362
   0.33876459  0.39760350  0.47761452
Direct configuration=     7
   0.48023192  0.66634203  0.45265728
   0.29377383  0.14407373  0.39732594
   0.16880454  0.41409441  0.43582443
   0.49846820  0.17361443  0.42851177
   0.68448124  0.10206368  0.41071332
   0.01313864  0.72218232  0.48758136
   0.53869302  0.58892416  0.38619822
   0.66626519  0.34911870  0.39109558
   0.89592906  0.26752024  0.42983052
   0.39014328  0.93490013  0.45552702
   0.71507760  0.60455266  0.43124138
   0.21289285  0.16048444  0.31998026
   0.99823022  0.30144742  0.31528610
   0.74647598  0.58981527  0.35748562
   0.18045674  0.64112933  0.39200991
   0.60506106  0.19671762  0.27748580
   0.09482074  0.19317640  0.38444402
   0.35642516  0.66849296  0.36283921
   0.25509496  0.67624906  0.45808397
   0.39143967  0.42165169  0.41714028
   0.10113702  0.90128822  0.39803874
   0.42871596  0.89703219  0.38544090
   0.70610422  0.83320179  0.37832493
   0.59263759  0.86939324  0.44738156
   0.60239854  0.41589613  0.33095872
   0.21448866  0.85109971  0.33762334
   0.78054400  0.27463845  0.34192136
   0.95249607  0.55364831  0.43931044
   0.17117985  0.43307477  0.34255961
   0.70175458  0.04434615  0.23183391
   0.67495238  0.03250030  0.33561864
   0.65379148  0.89152785  0.28435102
   0.84819343  0.04831812  0.36351608
   0.88676421  0.72789770  0.38995866
   0.58911950  0.92777439  0.19510119
   0.94852725  0.43290580  0.37006539
   0.00949243  0.01476341  0.32994342
   0.65931330  0.64402360  0.28737201
   0.85720435  0.48008111  0.30470918
   0.48560293  0.14813014  0.35232685
   0.06161592  0.14187523  0.26584635
   0.95236494  0.72166371  0.26555093
   0.51206992  0.68650483  0.21853952
   0.07295717  0.45350618  0.19359529
   0.31104246  0.49546995  0.28697702
   0.07725006  0.70442912  0.31553353
   0.94464185  0.95364168  0.22068576
   0.49333987  0.98272537  0.26279267
   0.49736728  0.44318920  0.25469068
   0.93096536  0.33458154  0.25037391
   0.37102056  0.96373013  0.31088846
   0.71233194  0.40455230  0.25422845
   0.11544083  0.48039939  0.25756061
   0.29782621  0.76475085  0.25992159
   0.47681823  0.68189406  0.30224650
   0.77960547  0.96984091  0.16629204
   0.96778354  0.31643281  0.14843206
   0.21675940  0.26408629  0.22587042
   0.84321468  0.07423822  0.29172641
   0.83786800  0.80907497  0.31493275
   0.90967250  0.95248923  0.45055712
   0.08160132  0.70315295  0.18993846
   0.60857983  0.48939641  0.19564023
   0.37763068  0.21216887  0.27767088
   0.43393497  0.17312376  0.21368930
   0.25510878  0.60883104  0.15174878
   0.05506866  0.17578380  0.20014804
   0.37645245  0.49520437  0.19723965
   0.11632229  0.88547283  0.24793848
   0.60571025  0.23579483  0.20941838
   0.41687539  0.40220093  0.33159079
   0.48565231  0.33628111  0.15604435
   0.74656425  0.77722171  0.23988572
   0.73918117  0.70001725  0.16940593
   0.25298165  0.32258099  0.16176922
   0.26412615  0.03958410  0.25919168
   0.20398527  0.01927698  0.18783884
   0.46477337  0.63280874  0.15311875
   0.36281245  0.44794616  0.10666169
   0.98257378  0.96233871  0.15932401
   0.09734113  0.80984268  0.12133696
   0.90032501  0.13202080  0.11108227
   0.72190349  0.19041885  0.14151010
   0.88826345  0.55025741  0.21302810
   0.55768718  0.04927946  0.14339759
   0.32568125  0.81544322  0.18485834
   0.11380908  0.15471448  0.13273825
   0.62880725  0.47989020  0.12614955
   0.84593311  0.19946016  0.19856075
   0.13086811  0.48915580  0.11831026
   0.32810617  0.86651789  0.11979466
   0.35204055  0.15005427  0.12398367
   0.00011838  0.63118999  0.07516234
   0.60194434  0.81394787  0.13517008
   0.95764180  0.63248435  0.13932828
   0.70307816  0.00340929  0.09021443
   0.81004214  0.41830182  0.15968990
   0.23938639  0.98607222  0.06852894
   0.23332085  0.26654967  0.07856870
   0.50418571  0.96694502  0.07863166
   0.03300242  0.00731393  0.08521538
   0.87311629  0.85156440  0.11088443
   0.76936681  0.35144120  0.09281529
   0.53693805  0.69048261  0.08553280
   0.52949943  0.27450039  0.08019182
   0.01144641  0.31411369  0.08148804
   0.22739626  0.68273516  0.07869764
   0.75402600  0.65476977  0.08473992
   0.64801953  0.82923744  0.03192510
   0.62500000  0.50000000  0.04175000
   0.87500000  0.83333000  0.04175000
   0.37500000  0.83333000  0.04175000
   0.37500000  0.50000000  0.04175000
   0.12500000  0.16667000  0.04175000
   0.12500000  0.50000000  0.04175000
   0.37500000  0.16667000  0.04175000
   0.87500000  0.50000000  0.04175000
   0.12500000  0.83333000  0.04175000
   0.62500000  0.16667000  0.04175000
   0.87500000  0.16667000  0.04175000
   0.00000000  0.00000000  0.00000000
   0.25000000  0.00000000  0.00000000
   0.75000000  0.00000000  0.00000000
   0.25000000  0.66667000  0.00000000
   0.00000000  0.66667000  0.00000000
   0.50000000  0.33333000  0.00000000
   0.75000000  0.33333000  0.00000000
   0.25000000  0.33333000  0.00000000
   0.75000000  0.66667000  0.00000000
   0.00000000  0.33333000  0.00000000
   0.50000000  0.66667000  0.00000000
   0.50000000  0.00000000  0.00000000
   0.77433263  0.90445522  0.42850985
   0.50025952  0.31314813  0.38835550
   0.79698508  0.43950191  0.40911263
   0.79796108  0.58156409  0.25654951
   0.96069542  0.09109325  0.40973284
   0.92133449  0.62407813  0.34602820
   0.17951530  0.02713529  0.36609079
   0.56214093  0.88589005  0.34376498
   0.14185900  0.68498602  0.26079412
   0.36601581  0.77275863  0.42228702
   0.58056748  0.49451055  0.43587071
   0.54445832  0.73149212  0.34707840
   0.97837681  0.79187015  0.43029590
   0.40846045  0.61042660  0.24806990
   0.18304612  0.33656988  0.28692978
   0.02604649  0.34967296  0.43596872
   0.95717515  0.95161882  0.27246126
   0.21308107  0.62432323  0.33760994
   0.09556504  0.63293211  0.43706210
   0.22182584  0.36194666  0.39193196
   0.51918308  0.00342524  0.49975176
   0.29540840  0.82086591  0.50840931
   0.82951768  0.59497446  0.48867098
   0.88910768  0.18601169  0.49868809
   0.03497531  0.76896441  0.55243641
   0.33878630  0.39761688  0.47760680
Direct configuration=     8
   0.48024156  0.66634806  0.45266052
   0.29375901  0.14410057  0.39731444
   0.16883104  0.41405134  0.43582926
   0.49844946  0.17357401  0.42851456
   0.68443370  0.10202012  0.41071911
   0.01313186  0.72216495  0.48756857
   0.53869686  0.58894440  0.38619401
   0.66626467  0.34916548  0.39108997
   0.89587977  0.26748747  0.42982537
   0.39014689  0.93489122  0.45551635
   0.71506010  0.60448564  0.43124868
   0.21292396  0.16042624  0.31997347
   0.99826609  0.30142988  0.31528316
   0.74648206  0.58981847  0.35748850
   0.18047308  0.64116504  0.39201167
   0.60507775  0.19672985  0.27748667
   0.09485458  0.19316863  0.38444294
   0.35640928  0.66846976  0.36282836
   0.25505722  0.67624858  0.45807448
   0.39147431  0.42168663  0.41714366
   0.10112636  0.90125666  0.39803849
   0.42871375  0.89703815  0.38544108
   0.70613259  0.83324973  0.37832322
   0.59265066  0.86939006  0.44738127
   0.60242012  0.41594653  0.33094502
   0.21448645  0.85108636  0.33762634
   0.78054902  0.27462386  0.34192086
   0.95250339  0.55363875  0.43931587
   0.17119608  0.43306150  0.34256722
   0.70174015  0.04436479  0.23184011
   0.67496048  0.03246623  0.33562685
   0.65378886  0.89153510  0.28435914
   0.84822112  0.04830790  0.36351107
   0.88678215  0.72789915  0.38995625
   0.58910765  0.92774836  0.19509724
   0.94852465  0.43290378  0.37005828
   0.00948458  0.01477361  0.32994740
   0.65936243  0.64406149  0.28736602
   0.85719354  0.48011512  0.30469584
   0.48556676  0.14815556  0.35233336
   0.06162035  0.14187110  0.26584547
   0.95232900  0.72163208  0.26556189
   0.51205830  0.68647488  0.21853532
   0.07293720  0.45351024  0.19360535
   0.31105702  0.49545718  0.28697318
   0.07725813  0.70444621  0.31552347
   0.94465399  0.95358867  0.22068677
   0.49331957  0.98272163  0.26280067
   0.49733800  0.44319244  0.25467362
   0.93095697  0.33460967  0.25038092
   0.37101640  0.96375624  0.31089575
   0.71231152  0.40452255  0.25424322
   0.11546451  0.48039402  0.25755078
   0.29782741  0.76475159  0.25991445
   0.47684697  0.68188863  0.30226371
   0.77958804  0.96980325  0.16629114
   0.96779276  0.31638068  0.14844142
   0.21678262  0.26410383  0.22586627
   0.84319961  0.07427136  0.29172443
   0.83787823  0.80902499  0.31493463
   0.90969188  0.95255301  0.45055258
   0.08157029  0.70316051  0.18994357
   0.60858268  0.48934972  0.19564901
   0.37764391  0.21218092  0.27766364
   0.43394956  0.17309875  0.21368861
   0.25510462  0.60887866  0.15174824
   0.05508854  0.17577426  0.20015266
   0.37642233  0.49514680  0.19722976
   0.11631126  0.88549473  0.24794118
   0.60571073  0.23578366  0.20942256
   0.41688583  0.40219974  0.33158730
   0.48564017  0.33630385  0.15604077
   0.74658637  0.77721746  0.23988378
   0.73919114  0.70002788  0.16939530
   0.25297509  0.32257445  0.16176142
   0.26410890  0.03957424  0.25919488
   0.20396165  0.01927152  0.18783841
   0.46479613  0.63280166  0.15311757
   0.36280781  0.44795152  0.10665862
   0.98254882  0.96234489  0.15932425
   0.09730788  0.80984182  0.12134475
   0.90030173  0.13200155  0.11108668
   0.72188715  0.19036426  0.14151482
   0.88825287  0.55028814  0.21302902
   0.55769018  0.04927687  0.14340272
   0.32572024  0.81546793  0.18486198
   0.11382003  0.15472919  0.13271528
   0.62874237  0.47984712  0.12616195
   0.84593457  0.19946591  0.19856248
   0.13089524  0.48920475  0.11831275
   0.32809825  0.86650144  0.11978953
   0.35205658  0.15003770  0.12398785
   0.00013571  0.63117873  0.07515667
   0.60192428  0.81390768  0.13515801
   0.95766057  0.63249855  0.13932787
   0.70308103  0.00341171  0.09021744
   0.81005696  0.41827827  0.15968398
   0.23936933  0.98608987  0.06853055
   0.23333059  0.26651674  0.07857258
   0.50421365  0.96694640  0.07862925
   0.03300428  0.00728484  0.08521130
   0.87309971  0.85157236  0.11088215
   0.76931773  0.35140929  0.09281744
   0.53691945  0.69051607  0.08553372
   0.52949222  0.27445052  0.08018985
   0.01149684  0.31414602  0.08149457
   0.22739807  0.68266413  0.07869835
   0.75404883  0.65472833  0.08473205
   0.64800760  0.82920108  0.03192461
   0.62500000  0.50000000  0.04175000
   0.87500000  0.83333000  0.04175000
   0.37500000  0.83333000  0.04175000
   0.37500000  0.50000000  0.04175000
   0.12500000  0.16667000  0.04175000
   0.12500000  0.50000000  0.04175000
   0.37500000  0.16667000  0.04175000
   0.87500000  0.50000000  0.04175000
   0.12500000  0.83333000  0.04175000
   0.62500000  0.16667000  0.04175000
   0.87500000  0.16667000  0.04175000
   0.00000000  0.00000000  0.00000000
   0.25000000  0.00000000  0.00000000
   0.75000000  0.00000000  0.00000000
   0.25000000  0.66667000  0.00000000
   0.00000000  0.66667000  0.00000000
   0.50000000  0.33333000  0.00000000
   0.75000000  0.33333000  0.00000000
   0.25000000  0.33333000  0.00000000
   0.75000000  0.66667000  0.00000000
   0.00000000  0.33333000  0.00000000
   0.50000000  0.66667000  0.00000000
   0.50000000  0.00000000  0.00000000
   0.77431758  0.90446367  0.42850113
   0.50031563  0.31316174  0.38835982
   0.79703223  0.43948938  0.40911702
   0.79805815  0.58148411  0.25655996
   0.96071372  0.09109952  0.40974718
   0.92133159  0.62418800  0.34602728
   0.17948557  0.02711657  0.36607037
   0.56220180  0.88583966  0.34374223
   0.14199981  0.68501431  0.26080219
   0.36599887  0.77273244  0.42229919
   0.58057649  0.49446101  0.43589506
   0.54451281  0.73142040  0.34707423
   0.97834434  0.79185242  0.43030618
   0.40842776  0.61046542  0.24807574
   0.18311676  0.33646598  0.28690560
   0.02598566  0.34963066  0.43595290
   0.95716375  0.95160167  0.27244968
   0.21307836  0.62437397  0.33761742
   0.09553183  0.63291695  0.43706625
   0.22186078  0.36191686  0.39189471
   0.51911220  0.00344806  0.49976145
   0.29547129  0.82079924  0.50840534
   0.82953582  0.59497310  0.48866062
   0.88909584  0.18597754  0.49869508
   0.03497130  0.76895161  0.55242917
   0.33880798  0.39763027  0.47759909
Direct configuration=     9
   0.48025122  0.66635404  0.45266375
   0.29374421  0.14412741  0.39730293
   0.16885755  0.41400834  0.43583412
   0.49843071  0.17353351  0.42851734
   0.68438618  0.10197648  0.41072490
   0.01312510  0.72214762  0.48755578
   0.53870072  0.58896458  0.38618979
   0.66626411  0.34921226  0.39108438
   0.89583038  0.26745464  0.42982023
   0.39015046  0.93488234  0.45550567
   0.71504260  0.60441861  0.43125598
   0.21295506  0.16036802  0.31996668
   0.99830198  0.30141229  0.31528021
   0.74648812  0.58982158  0.35749139
   0.18048939  0.64120077  0.39201343
   0.60509443  0.19674210  0.27748757
   0.09488833  0.19316092  0.38444186
   0.35639344  0.66844653  0.36281751
   0.25501947  0.67624810  0.45806499
   0.39150895  0.42172160  0.41714704
   0.10111562  0.90122506  0.39803826
   0.42871159  0.89704418  0.38544124
   0.70616093  0.83329770  0.37832153
   0.59266377  0.86938695  0.44738096
   0.60244172  0.41599693  0.33093130
   0.21448426  0.85107305  0.33762934
   0.78055407  0.27460929  0.34192036
   0.95251065  0.55362910  0.43932129
   0.17121228  0.43304810  0.34257483
   0.70172583  0.04438344  0.23184633
   0.67496856  0.03243225  0.33563506
   0.65378620  0.89154243  0.28436727
   0.84824887  0.04829764  0.36350607
   0.88680012  0.72790072  0.38995385
   0.58909573  0.92772227  0.19509330
   0.94852202  0.43290179  0.37005118
   0.00947680  0.01478376  0.32995137
   0.65941159  0.64409926  0.28736005
   0.85718274  0.48014919  0.30468249
   0.48553062  0.14818095  0.35233987
   0.06162481  0.14186696  0.26584459
   0.95229303  0.72160043  0.26557283
   0.51204678  0.68644510  0.21853111
   0.07291726  0.45351427  0.19361540
   0.31107154  0.49544443  0.28696934
   0.07726614  0.70446324  0.31551342
   0.94466603  0.95353566  0.22068776
   0.49329925  0.98271787  0.26280865
   0.49730877  0.44319555  0.25465658
   0.93094855  0.33463780  0.25038794
   0.37101226  0.96378234  0.31090306
   0.71229110  0.40449273  0.25425799
   0.11548810  0.48038866  0.25754094
   0.29782864  0.76475234  0.25990731
   0.47687563  0.68188320  0.30228089
   0.77957062  0.96976555  0.16629024
   0.96780202  0.31632864  0.14845079
   0.21680590  0.26412144  0.22586214
   0.84318450  0.07430459  0.29172244
   0.83788847  0.80897499  0.31493653
   0.90971125  0.95261693  0.45054805
   0.08153928  0.70316815  0.18994869
   0.60858557  0.48930304  0.19565778
   0.37765722  0.21219307  0.27765642
   0.43396408  0.17307370  0.21368791
   0.25510048  0.60892631  0.15174769
   0.05510837  0.17576473  0.20015728
   0.37639218  0.49508918  0.19721989
   0.11630023  0.88551664  0.24794389
   0.60571123  0.23577253  0.20942673
   0.41689628  0.40219851  0.33158382
   0.48562803  0.33632658  0.15603718
   0.74660856  0.77721320  0.23988180
   0.73920112  0.70003847  0.16938466
   0.25296854  0.32256791  0.16175362
   0.26409163  0.03956429  0.25919807
   0.20393806  0.01926603  0.18783798
   0.46481888  0.63279460  0.15311638
   0.36280318  0.44795692  0.10665556
   0.98252390  0.96235109  0.15932450
   0.09727468  0.80984093  0.12135255
   0.90027833  0.13198228  0.11109110
   0.72187073  0.19030973  0.14151953
   0.88824231  0.55031889  0.21302993
   0.55769312  0.04927442  0.14340784
   0.32575924  0.81549264  0.18486564
   0.11383103  0.15474387  0.13269230
   0.62867750  0.47980405  0.12617435
   0.84593602  0.19947166  0.19856422
   0.13092234  0.48925366  0.11831524
   0.32809039  0.86648497  0.11978441
   0.35207264  0.15002109  0.12399202
   0.00015303  0.63116754  0.07515101
   0.60190426  0.81386745  0.13514594
   0.95767929  0.63251270  0.13932749
   0.70308392  0.00341412  0.09022045
   0.81007170  0.41825483  0.15967807
   0.23935233  0.98610756  0.06853218
   0.23334035  0.26648392  0.07857648
   0.50424158  0.96694780  0.07862683
   0.03300616  0.00725569  0.08520719
   0.87308312  0.85158029  0.11087986
   0.76926868  0.35137739  0.09281957
   0.53690079  0.69054948  0.08553463
   0.52948496  0.27440072  0.08018792
   0.01154724  0.31417840  0.08150110
   0.22739992  0.68259307  0.07869906
   0.75407165  0.65468689  0.08472420
   0.64799564  0.82916474  0.03192412
   0.62500000  0.50000000  0.04175000
   0.87500000  0.83333000  0.04175000
   0.37500000  0.83333000  0.04175000
   0.37500000  0.50000000  0.04175000
   0.12500000  0.16667000  0.04175000
   0.12500000  0.50000000  0.04175000
   0.37500000  0.16667000  0.04175000
   0.87500000  0.50000000  0.04175000
   0.12500000  0.83333000  0.04175000
   0.62500000  0.16667000  0.04175000
   0.87500000  0.16667000  0.04175000
   0.00000000  0.00000000  0.00000000
   0.25000000  0.00000000  0.00000000
   0.75000000  0.00000000  0.00000000
   0.25000000  0.66667000  0.00000000
   0.00000000  0.66667000  0.00000000
   0.50000000  0.33333000  0.00000000
   0.75000000  0.33333000  0.00000000
   0.25000000  0.33333000  0.00000000
   0.75000000  0.66667000  0.00000000
   0.00000000  0.33333000  0.00000000
   0.50000000  0.66667000  0.00000000
   0.50000000  0.00000000  0.00000000
   0.77430201  0.90447207  0.42849235
   0.50037153  0.31317539  0.38836404
   0.79707988  0.43947696  0.40912139
   0.79815547  0.58140427  0.25657048
   0.96073216  0.09110556  0.40976146
   0.92132869  0.62429794  0.34602623
   0.17945602  0.02709816  0.36604988
   0.56226253  0.88578995  0.34371947
   0.14214059  0.68504260  0.26081029
   0.36598174  0.77270576  0.42231138
   0.58058530  0.49441176  0.43591939
   0.54456730  0.73134849  0.34707018
   0.97831222  0.79183420  0.43031653
   0.40839444  0.61050419  0.24808169
   0.18318752  0.33636174  0.28688147
   0.02592500  0.34958843  0.43593707
   0.95715263  0.95158423  0.27243826
   0.21307589  0.62442506  0.33762486
   0.09549897  0.63290213  0.43707054
   0.22189600  0.36188674  0.39185732
   0.51904138  0.00347092  0.49977114
   0.29553417  0.82073259  0.50840136
   0.82955397  0.59497176  0.48865026
   0.88908400  0.18594333  0.49870204
   0.03496728  0.76893879  0.55242191
   0.33882961  0.39764367  0.47759139
Direct configuration=    10
   0.48026089  0.66635996  0.45266697
   0.29372944  0.14415425  0.39729142
   0.16888405  0.41396539  0.43583902
   0.49841198  0.17349293  0.42852013
   0.68433868  0.10193275  0.41073069
   0.01311836  0.72213032  0.48754298
   0.53870461  0.58898470  0.38618558
   0.66626351  0.34925904  0.39107882
   0.89578089  0.26742176  0.42981510
   0.39015400  0.93487348  0.45549500
   0.71502510  0.60435158  0.43126328
   0.21298616  0.16030977  0.31995990
   0.99833788  0.30139466  0.31527726
   0.74649416  0.58982460  0.35749427
   0.18050567  0.64123650  0.39201517
   0.60511110  0.19675435  0.27748849
   0.09492202  0.19315329  0.38444080
   0.35637761  0.66842328  0.36280666
   0.25498170  0.67624763  0.45805548
   0.39154357  0.42175659  0.41715041
   0.10110480  0.90119343  0.39803805
   0.42870948  0.89705030  0.38544140
   0.70618926  0.83334569  0.37831987
   0.59267692  0.86938389  0.44738064
   0.60246332  0.41604731  0.33091755
   0.21448209  0.85105978  0.33763234
   0.78055915  0.27459474  0.34191985
   0.95251784  0.55361937  0.43932671
   0.17122846  0.43303459  0.34258243
   0.70171160  0.04440210  0.23185256
   0.67497662  0.03239837  0.33564327
   0.65378349  0.89154985  0.28437541
   0.84827667  0.04828736  0.36350110
   0.88681813  0.72790241  0.38995146
   0.58908374  0.92769612  0.19508937
   0.94851936  0.43289982  0.37004408
   0.00946908  0.01479387  0.32995534
   0.65946078  0.64413689  0.28735409
   0.85717195  0.48018333  0.30466914
   0.48549451  0.14820634  0.35234638
   0.06162929  0.14186283  0.26584373
   0.95225705  0.72156876  0.26558374
   0.51203535  0.68641549  0.21852688
   0.07289735  0.45351828  0.19362545
   0.31108602  0.49543171  0.28696548
   0.07727409  0.70448023  0.31550338
   0.94467798  0.95348266  0.22068874
   0.49327889  0.98271408  0.26281662
   0.49727960  0.44319854  0.25463956
   0.93094012  0.33466593  0.25039494
   0.37100816  0.96380842  0.31091038
   0.71227067  0.40446282  0.25427275
   0.11551161  0.48038332  0.25753110
   0.29782989  0.76475311  0.25990016
   0.47690422  0.68187775  0.30229805
   0.77955322  0.96972780  0.16628934
   0.96781131  0.31627669  0.14846015
   0.21682923  0.26413911  0.22585801
   0.84316932  0.07433788  0.29172044
   0.83789874  0.80892496  0.31493844
   0.90973061  0.95268099  0.45054351
   0.08150827  0.70317589  0.18995382
   0.60858850  0.48925638  0.19566653
   0.37767059  0.21220535  0.27764922
   0.43397851  0.17304863  0.21368720
   0.25509636  0.60897401  0.15174716
   0.05512814  0.17575520  0.20016188
   0.37636201  0.49503152  0.19721005
   0.11628918  0.88553854  0.24794658
   0.60571176  0.23576143  0.20943089
   0.41690675  0.40219724  0.33158037
   0.48561587  0.33634929  0.15603358
   0.74663081  0.77720891  0.23987978
   0.73921113  0.70004901  0.16937401
   0.25296201  0.32256136  0.16174582
   0.26407434  0.03955426  0.25920123
   0.20391449  0.01926051  0.18783753
   0.46484163  0.63278757  0.15311517
   0.36279857  0.44796234  0.10665250
   0.98249902  0.96235728  0.15932474
   0.09724153  0.80984002  0.12136035
   0.90025480  0.13196301  0.11109552
   0.72185425  0.19025526  0.14152426
   0.88823174  0.55034966  0.21303082
   0.55769602  0.04927210  0.14341294
   0.32579826  0.81551734  0.18486932
   0.11384208  0.15475853  0.13266932
   0.62861263  0.47976101  0.12618675
   0.84593746  0.19947741  0.19856597
   0.13094940  0.48930251  0.11831771
   0.32808258  0.86646848  0.11977929
   0.35208872  0.15000443  0.12399620
   0.00017034  0.63115641  0.07514536
   0.60188428  0.81382718  0.13513385
   0.95769797  0.63252679  0.13932712
   0.70308685  0.00341652  0.09022347
   0.81008636  0.41823149  0.15967216
   0.23933538  0.98612530  0.06853384
   0.23335014  0.26645121  0.07858041
   0.50426949  0.96694923  0.07862442
   0.03300804  0.00722650  0.08520307
   0.87306652  0.85158819  0.11087756
   0.76921965  0.35134549  0.09282168
   0.53688209  0.69058283  0.08553553
   0.52947765  0.27435099  0.08018602
   0.01159762  0.31421084  0.08150763
   0.22740184  0.68252197  0.07869978
   0.75409446  0.65464546  0.08471635
   0.64798365  0.82912841  0.03192364
   0.62500000  0.50000000  0.04175000
   0.87500000  0.83333000  0.04175000
   0.37500000  0.83333000  0.04175000
   0.37500000  0.50000000  0.04175000
   0.12500000  0.16667000  0.04175000
   0.12500000  0.50000000  0.04175000
   0.37500000  0.16667000  0.04175000
   0.87500000  0.50000000  0.04175000
   0.12500000  0.83333000  0.04175000
   0.62500000  0.16667000  0.04175000
   0.87500000  0.16667000  0.04175000
   0.00000000  0.00000000  0.00000000
   0.25000000  0.00000000  0.00000000
   0.75000000  0.00000000  0.00000000
   0.25000000  0.66667000  0.00000000
   0.00000000  0.66667000  0.00000000
   0.50000000  0.33333000  0.00000000
   0.75000000  0.33333000  0.00000000
   0.25000000  0.33333000  0.00000000
   0.75000000  0.66667000  0.00000000
   0.00000000  0.33333000  0.00000000
   0.50000000  0.66667000  0.00000000
   0.50000000  0.00000000  0.00000000
   0.77428592  0.90448042  0.42848350
   0.50042722  0.31318908  0.38836817
   0.79712801  0.43946467  0.40912573
   0.79825305  0.58132456  0.25658106
   0.96075074  0.09111138  0.40977568
   0.92132579  0.62440792  0.34602506
   0.17942663  0.02708007  0.36602933
   0.56232312  0.88574092  0.34369672
   0.14228135  0.68507087  0.26081842
   0.36596444  0.77267858  0.42232358
   0.58059392  0.49436279  0.43594371
   0.54462182  0.73127638  0.34706624
   0.97828045  0.79181548  0.43032692
   0.40836050  0.61054290  0.24808773
   0.18325842  0.33625718  0.28685740
   0.02586451  0.34954627  0.43592123
   0.95714178  0.95156652  0.27242699
   0.21307364  0.62447649  0.33763225
   0.09546648  0.63288763  0.43707497
   0.22193148  0.36185630  0.39181977
   0.51897062  0.00349382  0.49978081
   0.29559704  0.82066595  0.50839739
   0.82957212  0.59497044  0.48863991
   0.88907216  0.18590907  0.49870898
   0.03496325  0.76892595  0.55241461
   0.33885120  0.39765708  0.47758371
Direct configuration=    11
   0.48027059  0.66636583  0.45267018
   0.29371470  0.14418110  0.39727990
   0.16891054  0.41392250  0.43584395
   0.49839325  0.17345228  0.42852291
   0.68429119  0.10188893  0.41073647
   0.01311163  0.72211304  0.48753018
   0.53870852  0.58900475  0.38618137
   0.66626287  0.34930582  0.39107328
   0.89573131  0.26738882  0.42980997
   0.39015751  0.93486464  0.45548433
   0.71500760  0.60428455  0.43127058
   0.21301726  0.16025150  0.31995312
   0.99837379  0.30137699  0.31527431
   0.74650017  0.58982753  0.35749715
   0.18052193  0.64127225  0.39201691
   0.60512775  0.19676662  0.27748943
   0.09495562  0.19314572  0.38443974
   0.35636182  0.66840001  0.36279580
   0.25494393  0.67624718  0.45804596
   0.39157819  0.42179161  0.41715377
   0.10109390  0.90116177  0.39803785
   0.42870743  0.89705650  0.38544155
   0.70621756  0.83339370  0.37831823
   0.59269009  0.86938090  0.44738030
   0.60248492  0.41609768  0.33090378
   0.21447995  0.85104655  0.33763535
   0.78056426  0.27458021  0.34191932
   0.95252497  0.55360956  0.43933213
   0.17124462  0.43302096  0.34259004
   0.70169748  0.04442077  0.23185880
   0.67498468  0.03236458  0.33565149
   0.65378075  0.89155734  0.28438355
   0.84830452  0.04827704  0.36349614
   0.88683618  0.72790423  0.38994907
   0.58907170  0.92766991  0.19508547
   0.94851667  0.43289789  0.37003699
   0.00946143  0.01480394  0.32995930
   0.65951000  0.64417440  0.28734815
   0.85716117  0.48021753  0.30465580
   0.48545842  0.14823172  0.35235288
   0.06163380  0.14185868  0.26584287
   0.95222105  0.72153709  0.26559464
   0.51202401  0.68638606  0.21852265
   0.07287747  0.45352226  0.19363549
   0.31110048  0.49541900  0.28696162
   0.07728198  0.70449718  0.31549335
   0.94468982  0.95342968  0.22068970
   0.49325849  0.98271028  0.26282456
   0.49725049  0.44320141  0.25462256
   0.93093168  0.33469408  0.25040194
   0.37100409  0.96383450  0.31091772
   0.71225024  0.40443284  0.25428751
   0.11553503  0.48037799  0.25752126
   0.29783117  0.76475390  0.25989302
   0.47693275  0.68187228  0.30231518
   0.77953583  0.96969002  0.16628843
   0.96782064  0.31622483  0.14846952
   0.21685262  0.26415685  0.22585390
   0.84315410  0.07437126  0.29171844
   0.83790903  0.80887491  0.31494037
   0.90974995  0.95274519  0.45053897
   0.08147728  0.70318372  0.18995896
   0.60859146  0.48920973  0.19567527
   0.37768402  0.21221774  0.27764204
   0.43399285  0.17302353  0.21368648
   0.25509224  0.60902176  0.15174663
   0.05514786  0.17574568  0.20016648
   0.37633180  0.49497381  0.19720024
   0.11627813  0.88556045  0.24794928
   0.60571232  0.23575037  0.20943503
   0.41691722  0.40219594  0.33157695
   0.48560369  0.33637199  0.15602997
   0.74665314  0.77720461  0.23987773
   0.73922114  0.70005950  0.16936337
   0.25295549  0.32255481  0.16173802
   0.26405703  0.03954415  0.25920437
   0.20389095  0.01925495  0.18783707
   0.46486437  0.63278055  0.15311394
   0.36279398  0.44796779  0.10664945
   0.98247419  0.96236347  0.15932498
   0.09720843  0.80983908  0.12136816
   0.90023115  0.13194372  0.11109995
   0.72183771  0.19020084  0.14152900
   0.88822118  0.55038044  0.21303170
   0.55769885  0.04926991  0.14341802
   0.32583729  0.81554205  0.18487302
   0.11385318  0.15477316  0.13264633
   0.62854777  0.47971798  0.12619914
   0.84593889  0.19948315  0.19856773
   0.13097642  0.48935132  0.11832018
   0.32807481  0.86645198  0.11977417
   0.35210482  0.14998772  0.12400037
   0.00018764  0.63114535  0.07513971
   0.60186435  0.81378686  0.13512175
   0.95771661  0.63254082  0.13932678
   0.70308980  0.00341889  0.09022649
   0.81010094  0.41820826  0.15966625
   0.23931849  0.98614308  0.06853552
   0.23335994  0.26641860  0.07858436
   0.50429740  0.96695069  0.07862200
   0.03300993  0.00719726  0.08519892
   0.87304992  0.85159606  0.11087526
   0.76917064  0.35131360  0.09282376
   0.53686334  0.69061612  0.08553641
   0.52947029  0.27430132  0.08018415
   0.01164797  0.31424333  0.08151415
   0.22740381  0.68245083  0.07870050
   0.75411727  0.65460402  0.08470851
   0.64797163  0.82909209  0.03192317
   0.62500000  0.50000000  0.04175000
   0.87500000  0.83333000  0.04175000
   0.37500000  0.83333000  0.04175000
   0.37500000  0.50000000  0.04175000
   0.12500000  0.16667000  0.04175000
   0.12500000  0.50000000  0.04175000
   0.37500000  0.16667000  0.04175000
   0.87500000  0.50000000  0.04175000
   0.12500000  0.83333000  0.04175000
   0.62500000  0.16667000  0.04175000
   0.87500000  0.16667000  0.04175000
   0.00000000  0.00000000  0.00000000
   0.25000000  0.00000000  0.00000000
   0.75000000  0.00000000  0.00000000
   0.25000000  0.66667000  0.00000000
   0.00000000  0.66667000  0.00000000
   0.50000000  0.33333000  0.00000000
   0.75000000  0.33333000  0.00000000
   0.25000000  0.33333000  0.00000000
   0.75000000  0.66667000  0.00000000
   0.00000000  0.33333000  0.00000000
   0.50000000  0.66667000  0.00000000
   0.50000000  0.00000000  0.00000000
   0.77426933  0.90448872  0.42847458
   0.50048269  0.31320281  0.38837219
   0.79717664  0.43945249  0.40913006
   0.79835088  0.58124501  0.25659171
   0.96076946  0.09111697  0.40978984
   0.92132288  0.62451795  0.34602376
   0.17939741  0.02706228  0.36600872
   0.56238357  0.88569257  0.34367396
   0.14242207  0.68509914  0.26082657
   0.36594696  0.77265091  0.42233581
   0.58060234  0.49431410  0.43596801
   0.54467634  0.73120408  0.34706241
   0.97824904  0.79179627  0.43033738
   0.40832595  0.61058156  0.24809388
   0.18332944  0.33615229  0.28683338
   0.02580421  0.34950419  0.43590537
   0.95713122  0.95154853  0.27241587
   0.21307163  0.62452826  0.33763959
   0.09543434  0.63287347  0.43707954
   0.22196723  0.36182554  0.39178208
   0.51889993  0.00351675  0.49979048
   0.29565990  0.82059933  0.50839342
   0.82959028  0.59496913  0.48862956
   0.88906030  0.18587475  0.49871590
   0.03495920  0.76891310  0.55240728
   0.33887275  0.39767051  0.47757604
Direct configuration=    12
   0.48028029  0.66637164  0.45267339
   0.29369998  0.14420794  0.39726837
   0.16893703  0.41387967  0.43584891
   0.49837452  0.17341155  0.42852569
   0.68424373  0.10184503  0.41074225
   0.01310492  0.72209580  0.48751737
   0.53871245  0.58902474  0.38617716
   0.66626219  0.34935260  0.39106777
   0.89568164  0.26735583  0.42980485
   0.39016099  0.93485583  0.45547365
   0.71499010  0.60421751  0.43127789
   0.21304836  0.16019321  0.31994634
   0.99840972  0.30135928  0.31527136
   0.74650617  0.58983038  0.35750003
   0.18053816  0.64130801  0.39201865
   0.60514439  0.19677889  0.27749040
   0.09498914  0.19313822  0.38443870
   0.35634605  0.66837672  0.36278495
   0.25490614  0.67624673  0.45803642
   0.39161280  0.42182665  0.41715712
   0.10108292  0.90113007  0.39803768
   0.42870543  0.89706278  0.38544168
   0.70624584  0.83344174  0.37831662
   0.59270330  0.86937797  0.44737996
   0.60250654  0.41614804  0.33088997
   0.21447782  0.85103335  0.33763836
   0.78056940  0.27456571  0.34191878
   0.95253204  0.55359966  0.43933754
   0.17126074  0.43300721  0.34259764
   0.70168345  0.04443946  0.23186506
   0.67499271  0.03233089  0.33565971
   0.65377796  0.89156492  0.28439170
   0.84833243  0.04826669  0.36349120
   0.88685426  0.72790616  0.38994668
   0.58905959  0.92764364  0.19508158
   0.94851395  0.43289599  0.37002990
   0.00945385  0.01481396  0.32996326
   0.65955926  0.64421178  0.28734222
   0.85715041  0.48025180  0.30464245
   0.48542237  0.14825708  0.35235938
   0.06163833  0.14185453  0.26584203
   0.95218503  0.72150539  0.26560551
   0.51201277  0.68635680  0.21851841
   0.07285763  0.45352623  0.19364552
   0.31111490  0.49540632  0.28695774
   0.07728980  0.70451407  0.31548333
   0.94470157  0.95337671  0.22069064
   0.49323807  0.98270645  0.26283248
   0.49722144  0.44320415  0.25460558
   0.93092322  0.33472223  0.25040894
   0.37100004  0.96386056  0.31092507
   0.71222981  0.40440279  0.25430225
   0.11555836  0.48037269  0.25751141
   0.29783246  0.76475470  0.25988588
   0.47696120  0.68186680  0.30233229
   0.77951845  0.96965221  0.16628753
   0.96783001  0.31617307  0.14847889
   0.21687607  0.26417466  0.22584980
   0.84313882  0.07440470  0.29171643
   0.83791934  0.80882483  0.31494231
   0.90976928  0.95280953  0.45053443
   0.08144631  0.70319163  0.18996411
   0.60859446  0.48916309  0.19568399
   0.37769753  0.21223025  0.27763488
   0.43400712  0.17299841  0.21368575
   0.25508815  0.60906955  0.15174610
   0.05516752  0.17573616  0.20017106
   0.37630156  0.49491606  0.19719044
   0.11626707  0.88558236  0.24795197
   0.60571291  0.23573934  0.20943916
   0.41692770  0.40219461  0.33157355
   0.48559150  0.33639467  0.15602635
   0.74667553  0.77720029  0.23987563
   0.73923117  0.70006994  0.16935272
   0.25294899  0.32254825  0.16173021
   0.26403969  0.03953396  0.25920749
   0.20386744  0.01924937  0.18783660
   0.46488712  0.63277356  0.15311268
   0.36278940  0.44797327  0.10664639
   0.98244940  0.96236967  0.15932522
   0.09717538  0.80983811  0.12137597
   0.90020738  0.13192442  0.11110438
   0.72182109  0.19014649  0.14153374
   0.88821063  0.55041124  0.21303256
   0.55770163  0.04926785  0.14342309
   0.32587633  0.81556675  0.18487673
   0.11386434  0.15478777  0.13262333
   0.62848291  0.47967497  0.12621153
   0.84594030  0.19948889  0.19856949
   0.13100340  0.48940007  0.11832264
   0.32806709  0.86643546  0.11976907
   0.35212095  0.14997097  0.12400454
   0.00020492  0.63113434  0.07513407
   0.60184446  0.81374650  0.13510964
   0.95773521  0.63255480  0.13932646
   0.70309278  0.00342126  0.09022951
   0.81011544  0.41818514  0.15966034
   0.23930166  0.98616090  0.06853722
   0.23336977  0.26638611  0.07858833
   0.50432529  0.96695218  0.07861959
   0.03301182  0.00716797  0.08519475
   0.87303330  0.85160389  0.11087295
   0.76912166  0.35128171  0.09282583
   0.53684454  0.69064935  0.08553728
   0.52946288  0.27425173  0.08018232
   0.01169829  0.31427587  0.08152067
   0.22740584  0.68237965  0.07870122
   0.75414007  0.65456259  0.08470068
   0.64795958  0.82905579  0.03192270
   0.62500000  0.50000000  0.04175000
   0.87500000  0.83333000  0.04175000
   0.37500000  0.83333000  0.04175000
   0.37500000  0.50000000  0.04175000
   0.12500000  0.16667000  0.04175000
   0.12500000  0.50000000  0.04175000
   0.37500000  0.16667000  0.04175000
   0.87500000  0.50000000  0.04175000
   0.12500000  0.83333000  0.04175000
   0.62500000  0.16667000  0.04175000
   0.87500000  0.16667000  0.04175000
   0.00000000  0.00000000  0.00000000
   0.25000000  0.00000000  0.00000000
   0.75000000  0.00000000  0.00000000
   0.25000000  0.66667000  0.00000000
   0.00000000  0.66667000  0.00000000
   0.50000000  0.33333000  0.00000000
   0.75000000  0.33333000  0.00000000
   0.25000000  0.33333000  0.00000000
   0.75000000  0.66667000  0.00000000
   0.00000000  0.33333000  0.00000000
   0.50000000  0.66667000  0.00000000
   0.50000000  0.00000000  0.00000000
   0.77425221  0.90449698  0.42846560
   0.50053796  0.31321658  0.38837613
   0.79722575  0.43944043  0.40913436
   0.79844895  0.58116559  0.25660243
   0.96078833  0.09112234  0.40980393
   0.92131997  0.62462802  0.34602233
   0.17936835  0.02704480  0.36598804
   0.56244388  0.88564489  0.34365120
   0.14256277  0.68512739  0.26083475
   0.36592930  0.77262274  0.42234805
   0.58061056  0.49426570  0.43599229
   0.54473089  0.73113160  0.34705869
   0.97821797  0.79177657  0.43034789
   0.40829078  0.61062016  0.24810013
   0.18340059  0.33604707  0.28680943
   0.02574410  0.34946220  0.43588950
   0.95712094  0.95153027  0.27240491
   0.21306984  0.62458036  0.33764689
   0.09540257  0.63285964  0.43708425
   0.22200325  0.36179448  0.39174424
   0.51882929  0.00353973  0.49980013
   0.29572275  0.82053272  0.50838945
   0.82960844  0.59496784  0.48861922
   0.88904844  0.18584038  0.49872279
   0.03495515  0.76890022  0.55239992
   0.33889426  0.39768394  0.47756838
Direct configuration=    13
   0.48029001  0.66637739  0.45267658
   0.29368529  0.14423478  0.39725683
   0.16896351  0.41383689  0.43585390
   0.49835581  0.17337074  0.42852848
   0.68419628  0.10180105  0.41074802
   0.01309823  0.72207859  0.48750455
   0.53871640  0.58904466  0.38617295
   0.66626148  0.34939938  0.39106228
   0.89563187  0.26732279  0.42979974
   0.39016443  0.93484704  0.45546298
   0.71497260  0.60415047  0.43128521
   0.21307945  0.16013489  0.31993958
   0.99844565  0.30134152  0.31526841
   0.74651214  0.58983314  0.35750291
   0.18055437  0.64134378  0.39202038
   0.60516102  0.19679117  0.27749140
   0.09502259  0.19313079  0.38443767
   0.35633030  0.66835340  0.36277410
   0.25486834  0.67624629  0.45802687
   0.39164741  0.42186171  0.41716046
   0.10107185  0.90109833  0.39803752
   0.42870349  0.89706914  0.38544181
   0.70627409  0.83348979  0.37831504
   0.59271654  0.86937511  0.44737960
   0.60252816  0.41619839  0.33087614
   0.21447572  0.85102019  0.33764137
   0.78057456  0.27455122  0.34191823
   0.95253905  0.55358968  0.43934294
   0.17127685  0.43299334  0.34260525
   0.70166952  0.04445816  0.23187134
   0.67500074  0.03229729  0.33566793
   0.65377512  0.89157257  0.28439986
   0.84836039  0.04825631  0.36348627
   0.88687238  0.72790822  0.38994430
   0.58904743  0.92761732  0.19507771
   0.94851120  0.43289412  0.37002282
   0.00944634  0.01482394  0.32996721
   0.65960854  0.64424904  0.28733632
   0.85713965  0.48028613  0.30462911
   0.48538634  0.14828243  0.35236588
   0.06164288  0.14185038  0.26584119
   0.95214900  0.72147368  0.26561637
   0.51200161  0.68632771  0.21851416
   0.07283781  0.45353017  0.19365554
   0.31112929  0.49539365  0.28695385
   0.07729757  0.70453092  0.31547331
   0.94471321  0.95332375  0.22069157
   0.49321761  0.98270259  0.26284038
   0.49719244  0.44320677  0.25458861
   0.93091475  0.33475038  0.25041593
   0.37099603  0.96388662  0.31093243
   0.71220938  0.40437265  0.25431698
   0.11558161  0.48036740  0.25750155
   0.29783379  0.76475552  0.25987873
   0.47698959  0.68186130  0.30234937
   0.77950109  0.96961435  0.16628662
   0.96783941  0.31612140  0.14848826
   0.21689957  0.26419253  0.22584571
   0.84312349  0.07443822  0.29171442
   0.83792968  0.80877472  0.31494427
   0.90978860  0.95287401  0.45052988
   0.08141534  0.70319963  0.18996926
   0.60859751  0.48911647  0.19569270
   0.37771110  0.21224287  0.27762774
   0.43402130  0.17297325  0.21368502
   0.25508406  0.60911739  0.15174558
   0.05518713  0.17572664  0.20017562
   0.37627129  0.49485826  0.19718068
   0.11625601  0.88560427  0.24795466
   0.60571353  0.23572835  0.20944327
   0.41693819  0.40219324  0.33157018
   0.48557930  0.33641734  0.15602272
   0.74669800  0.77719594  0.23987349
   0.73924122  0.70008032  0.16934207
   0.25294250  0.32254168  0.16172240
   0.26402233  0.03952368  0.25921059
   0.20384396  0.01924375  0.18783612
   0.46490986  0.63276659  0.15311141
   0.36278484  0.44797878  0.10664334
   0.98242466  0.96237587  0.15932545
   0.09714238  0.80983711  0.12138379
   0.90018349  0.13190511  0.11110882
   0.72180441  0.19009219  0.14153849
   0.88820008  0.55044205  0.21303341
   0.55770435  0.04926593  0.14342815
   0.32591539  0.81559145  0.18488046
   0.11387554  0.15480235  0.13260033
   0.62841805  0.47963198  0.12622392
   0.84594171  0.19949463  0.19857126
   0.13103035  0.48944878  0.11832509
   0.32805942  0.86641892  0.11976396
   0.35213710  0.14995417  0.12400871
   0.00022219  0.63112340  0.07512844
   0.60182461  0.81370610  0.13509752
   0.95775377  0.63256873  0.13932615
   0.70309579  0.00342360  0.09023254
   0.81012986  0.41816213  0.15965443
   0.23928488  0.98617876  0.06853895
   0.23337961  0.26635373  0.07859233
   0.50435317  0.96695370  0.07861717
   0.03301372  0.00713863  0.08519056
   0.87301667  0.85161169  0.11087063
   0.76907269  0.35124983  0.09282788
   0.53682569  0.69068253  0.08553814
   0.52945541  0.27420221  0.08018051
   0.01174859  0.31430846  0.08152718
   0.22740792  0.68230843  0.07870195
   0.75416287  0.65452116  0.08469286
   0.64794750  0.82901951  0.03192224
   0.62500000  0.50000000  0.04175000
   0.87500000  0.83333000  0.04175000
   0.37500000  0.83333000  0.04175000
   0.37500000  0.50000000  0.04175000
   0.12500000  0.16667000  0.04175000
   0.12500000  0.50000000  0.04175000
   0.37500000  0.16667000  0.04175000
   0.87500000  0.50000000  0.04175000
   0.12500000  0.83333000  0.04175000
   0.62500000  0.16667000  0.04175000
   0.87500000  0.16667000  0.04175000
   0.00000000  0.00000000  0.00000000
   0.25000000  0.00000000  0.00000000
   0.75000000  0.00000000  0.00000000
   0.25000000  0.66667000  0.00000000
   0.00000000  0.66667000  0.00000000
   0.50000000  0.33333000  0.00000000
   0.75000000  0.33333000  0.00000000
   0.25000000  0.33333000  0.00000000
   0.75000000  0.66667000  0.00000000
   0.00000000  0.33333000  0.00000000
   0.50000000  0.66667000  0.00000000
   0.50000000  0.00000000  0.00000000
   0.77423459  0.90450520  0.42845656
   0.50059302  0.31323040  0.38837996
   0.79727535  0.43942849  0.40913864
   0.79854727  0.58108633  0.25661321
   0.96080733  0.09112749  0.40981795
   0.92131706  0.62473813  0.34602078
   0.17933945  0.02702764  0.36596731
   0.56250404  0.88559787  0.34362844
   0.14270343  0.68515563  0.26084295
   0.36591147  0.77259409  0.42236032
   0.58061858  0.49421759  0.43601655
   0.54478545  0.73105894  0.34705510
   0.97818726  0.79175638  0.43035847
   0.40825499  0.61065870  0.24810647
   0.18347187  0.33594153  0.28678554
   0.02568417  0.34942028  0.43587361
   0.95711093  0.95151172  0.27239411
   0.21306828  0.62463278  0.33765414
   0.09537115  0.63284613  0.43708910
   0.22203952  0.36176310  0.39170626
   0.51875872  0.00356274  0.49980978
   0.29578558  0.82046613  0.50838548
   0.82962660  0.59496657  0.48860889
   0.88903657  0.18580595  0.49872965
   0.03495109  0.76888733  0.55239254
   0.33891573  0.39769740  0.47756073
Direct configuration=    14
   0.48029975  0.66638309  0.45267977
   0.29367063  0.14426162  0.39724528
   0.16898998  0.41379417  0.43585893
   0.49833710  0.17332986  0.42853126
   0.68414885  0.10175698  0.41075379
   0.01309155  0.72206141  0.48749173
   0.53872038  0.58906452  0.38616875
   0.66626072  0.34944616  0.39105681
   0.89558200  0.26728969  0.42979463
   0.39016784  0.93483827  0.45545231
   0.71495509  0.60408342  0.43129252
   0.21311054  0.16007655  0.31993282
   0.99848159  0.30132372  0.31526546
   0.74651809  0.58983582  0.35750579
   0.18057055  0.64137955  0.39202210
   0.60517764  0.19680345  0.27749242
   0.09505596  0.19312342  0.38443665
   0.35631458  0.66833006  0.36276325
   0.25483052  0.67624585  0.45801732
   0.39168200  0.42189680  0.41716380
   0.10106071  0.90106656  0.39803738
   0.42870159  0.89707559  0.38544192
   0.70630233  0.83353787  0.37831348
   0.59272982  0.86937230  0.44737924
   0.60254978  0.41624873  0.33086228
   0.21447363  0.85100707  0.33764439
   0.78057975  0.27453676  0.34191767
   0.95254599  0.55357962  0.43934835
   0.17129292  0.43297936  0.34261285
   0.70165568  0.04447688  0.23187762
   0.67500875  0.03226379  0.33567616
   0.65377224  0.89158031  0.28440803
   0.84838841  0.04824590  0.36348137
   0.88689053  0.72791040  0.38994192
   0.58903520  0.92759093  0.19507386
   0.94850841  0.43289228  0.37001574
   0.00943890  0.01483387  0.32997116
   0.65965785  0.64428616  0.28733043
   0.85712891  0.48032053  0.30461576
   0.48535035  0.14830778  0.35237237
   0.06164746  0.14184622  0.26584036
   0.95211294  0.72144196  0.26562720
   0.51199055  0.68629879  0.21850990
   0.07281802  0.45353408  0.19366556
   0.31114365  0.49538100  0.28694994
   0.07730527  0.70454772  0.31546330
   0.94472476  0.95327080  0.22069249
   0.49319712  0.98269871  0.26284826
   0.49716350  0.44320927  0.25457166
   0.93090626  0.33477855  0.25042291
   0.37099204  0.96391266  0.31093981
   0.71218894  0.40434244  0.25433171
   0.11560477  0.48036212  0.25749169
   0.29783513  0.76475636  0.25987159
   0.47701791  0.68185578  0.30236642
   0.77948374  0.96957645  0.16628571
   0.96784885  0.31606982  0.14849763
   0.21692312  0.26421047  0.22584163
   0.84310810  0.07447182  0.29171240
   0.83794004  0.80872459  0.31494624
   0.90980790  0.95293863  0.45052533
   0.08138439  0.70320772  0.18997443
   0.60860059  0.48906986  0.19570140
   0.37772474  0.21225561  0.27762062
   0.43403540  0.17294806  0.21368428
   0.25507999  0.60916527  0.15174506
   0.05520668  0.17571712  0.20018018
   0.37624099  0.49480042  0.19717093
   0.11624493  0.88562618  0.24795735
   0.60571417  0.23571739  0.20944737
   0.41694869  0.40219184  0.33156684
   0.48556709  0.33643999  0.15601908
   0.74672053  0.77719158  0.23987132
   0.73925128  0.70009066  0.16933141
   0.25293603  0.32253511  0.16171459
   0.26400494  0.03951332  0.25921366
   0.20382051  0.01923811  0.18783563
   0.46493259  0.63275964  0.15311012
   0.36278030  0.44798432  0.10664029
   0.98239996  0.96238208  0.15932569
   0.09710943  0.80983609  0.12139161
   0.90015948  0.13188579  0.11111326
   0.72178766  0.19003795  0.14154325
   0.88818954  0.55047288  0.21303424
   0.55770702  0.04926414  0.14343319
   0.32595446  0.81561615  0.18488421
   0.11388679  0.15481690  0.13257733
   0.62835320  0.47958901  0.12623631
   0.84594311  0.19950037  0.19857304
   0.13105726  0.48949743  0.11832753
   0.32805179  0.86640236  0.11975886
   0.35215327  0.14993732  0.12401288
   0.00023945  0.63111252  0.07512281
   0.60180481  0.81366565  0.13508539
   0.95777228  0.63258260  0.13932587
   0.70309884  0.00342594  0.09023557
   0.81014420  0.41813922  0.15964853
   0.23926815  0.98619667  0.06854071
   0.23338948  0.26632146  0.07859635
   0.50438104  0.96695524  0.07861475
   0.03301563  0.00710924  0.08518635
   0.87300003  0.85161947  0.11086831
   0.76902375  0.35121796  0.09282991
   0.53680679  0.69071565  0.08553897
   0.52944790  0.27415275  0.08017875
   0.01179886  0.31434111  0.08153369
   0.22741007  0.68223717  0.07870268
   0.75418565  0.65447973  0.08468505
   0.64793538  0.82898324  0.03192178
   0.62500000  0.50000000  0.04175000
   0.87500000  0.83333000  0.04175000
   0.37500000  0.83333000  0.04175000
   0.37500000  0.50000000  0.04175000
   0.12500000  0.16667000  0.04175000
   0.12500000  0.50000000  0.04175000
   0.37500000  0.16667000  0.04175000
   0.87500000  0.50000000  0.04175000
   0.12500000  0.83333000  0.04175000
   0.62500000  0.16667000  0.04175000
   0.87500000  0.16667000  0.04175000
   0.00000000  0.00000000  0.00000000
   0.25000000  0.00000000  0.00000000
   0.75000000  0.00000000  0.00000000
   0.25000000  0.66667000  0.00000000
   0.00000000  0.66667000  0.00000000
   0.50000000  0.33333000  0.00000000
   0.75000000  0.33333000  0.00000000
   0.25000000  0.33333000  0.00000000
   0.75000000  0.66667000  0.00000000
   0.00000000  0.33333000  0.00000000
   0.50000000  0.66667000  0.00000000
   0.50000000  0.00000000  0.00000000
   0.77421646  0.90451337  0.42844745
   0.50064786  0.31324426  0.38838370
   0.79732544  0.43941667  0.40914289
   0.79864583  0.58100721  0.25662406
   0.96082648  0.09113241  0.40983191
   0.92131414  0.62484829  0.34601910
   0.17931072  0.02701078  0.36594651
   0.56256406  0.88555152  0.34360568
   0.14284406  0.68518384  0.26085118
   0.36589345  0.77256494  0.42237259
   0.58062641  0.49416976  0.43604080
   0.54484002  0.73098609  0.34705161
   0.97815690  0.79173570  0.43036909
   0.40821859  0.61069719  0.24811292
   0.18354327  0.33583566  0.28676170
   0.02562444  0.34937845  0.43585771
   0.95710120  0.95149290  0.27238347
   0.21306695  0.62468554  0.33766134
   0.09534010  0.63283296  0.43709409
   0.22207606  0.36173141  0.39166814
   0.51868820  0.00358579  0.49981942
   0.29584841  0.82039955  0.50838151
   0.82964477  0.59496532  0.48859857
   0.88902469  0.18577147  0.49873648
   0.03494701  0.76887443  0.55238512
   0.33893716  0.39771086  0.47755310
Direct configuration=    15
   0.48030951  0.66638873  0.45268295
   0.29365599  0.14428845  0.39723373
   0.16901645  0.41375151  0.43586398
   0.49831839  0.17328891  0.42853405
   0.68410143  0.10171282  0.41075956
   0.01308490  0.72204426  0.48747890
   0.53872438  0.58908431  0.38616455
   0.66625993  0.34949294  0.39105136
   0.89553204  0.26725654  0.42978953
   0.39017121  0.93482953  0.45544163
   0.71493759  0.60401637  0.43129984
   0.21314162  0.16001819  0.31992606
   0.99851755  0.30130587  0.31526250
   0.74652402  0.58983841  0.35750866
   0.18058670  0.64141534  0.39202382
   0.60519424  0.19681575  0.27749346
   0.09508925  0.19311612  0.38443564
   0.35629889  0.66830670  0.36275240
   0.25479270  0.67624543  0.45800774
   0.39171659  0.42193191  0.41716713
   0.10104949  0.90103476  0.39803725
   0.42869975  0.89708211  0.38544202
   0.70633054  0.83358597  0.37831196
   0.59274312  0.86936956  0.44737886
   0.60257142  0.41629907  0.33084839
   0.21447157  0.85099398  0.33764741
   0.78058496  0.27452231  0.34191709
   0.95255287  0.55356946  0.43935375
   0.17130898  0.43296527  0.34262045
   0.70164195  0.04449560  0.23188392
   0.67501674  0.03223038  0.33568439
   0.65376933  0.89158813  0.28441620
   0.84841647  0.04823546  0.36347648
   0.88690872  0.72791270  0.38993955
   0.58902291  0.92756448  0.19507002
   0.94850560  0.43289048  0.37000867
   0.00943153  0.01484376  0.32997511
   0.65970719  0.64432315  0.28732455
   0.85711818  0.48035499  0.30460242
   0.48531438  0.14833310  0.35237886
   0.06165207  0.14184205  0.26583954
   0.95207687  0.72141023  0.26563801
   0.51197958  0.68627005  0.21850563
   0.07279827  0.45353798  0.19367557
   0.31115798  0.49536838  0.28694603
   0.07731291  0.70456447  0.31545330
   0.94473621  0.95321786  0.22069339
   0.49317660  0.98269481  0.26285612
   0.49713462  0.44321165  0.25455472
   0.93089776  0.33480671  0.25042989
   0.37098809  0.96393870  0.31094720
   0.71216850  0.40431215  0.25434643
   0.11562785  0.48035687  0.25748183
   0.29783650  0.76475722  0.25986445
   0.47704616  0.68185025  0.30238345
   0.77946640  0.96953852  0.16628480
   0.96785833  0.31601833  0.14850700
   0.21694674  0.26422847  0.22583756
   0.84309266  0.07450548  0.29171037
   0.83795042  0.80867444  0.31494823
   0.90982719  0.95300338  0.45052078
   0.08135346  0.70321590  0.18997960
   0.60860371  0.48902327  0.19571008
   0.37773844  0.21226846  0.27761352
   0.43404941  0.17292285  0.21368353
   0.25507594  0.60921319  0.15174455
   0.05522617  0.17570761  0.20018472
   0.37621067  0.49474253  0.19716122
   0.11623385  0.88564809  0.24796003
   0.60571484  0.23570647  0.20945146
   0.41695920  0.40219041  0.33156352
   0.48555486  0.33646264  0.15601543
   0.74674313  0.77718720  0.23986910
   0.73926136  0.70010095  0.16932075
   0.25292957  0.32252854  0.16170677
   0.26398753  0.03950287  0.25921672
   0.20379708  0.01923243  0.18783513
   0.46495532  0.63275271  0.15310881
   0.36277577  0.44798989  0.10663724
   0.98237530  0.96238828  0.15932592
   0.09707653  0.80983504  0.12139944
   0.90013534  0.13186645  0.11111771
   0.72177084  0.18998378  0.14154801
   0.88817901  0.55050373  0.21303505
   0.55770963  0.04926249  0.14343821
   0.32599355  0.81564084  0.18488797
   0.11389809  0.15483144  0.13255432
   0.62828835  0.47954606  0.12624870
   0.84594450  0.19950610  0.19857483
   0.13108413  0.48954603  0.11832996
   0.32804421  0.86638578  0.11975377
   0.35216946  0.14992042  0.12401705
   0.00025669  0.63110170  0.07511719
   0.60178505  0.81362516  0.13507324
   0.95779075  0.63259642  0.13932560
   0.70310190  0.00342825  0.09023861
   0.81015846  0.41811642  0.15964263
   0.23925148  0.98621462  0.06854248
   0.23339937  0.26628930  0.07860040
   0.50440889  0.96695681  0.07861233
   0.03301754  0.00707980  0.08518212
   0.87298337  0.85162721  0.11086599
   0.76897484  0.35118609  0.09283192
   0.53678784  0.69074871  0.08553980
   0.52944034  0.27410336  0.08017701
   0.01184910  0.31437381  0.08154019
   0.22741227  0.68216588  0.07870341
   0.75420843  0.65443831  0.08467725
   0.64792324  0.82894698  0.03192133
   0.62500000  0.50000000  0.04175000
   0.87500000  0.83333000  0.04175000
   0.37500000  0.83333000  0.04175000
   0.37500000  0.50000000  0.04175000
   0.12500000  0.16667000  0.04175000
   0.12500000  0.50000000  0.04175000
   0.37500000  0.16667000  0.04175000
   0.87500000  0.50000000  0.04175000
   0.12500000  0.83333000  0.04175000
   0.62500000  0.16667000  0.04175000
   0.87500000  0.16667000  0.04175000
   0.00000000  0.00000000  0.00000000
   0.25000000  0.00000000  0.00000000
   0.75000000  0.00000000  0.00000000
   0.25000000  0.66667000  0.00000000
   0.00000000  0.66667000  0.00000000
   0.50000000  0.33333000  0.00000000
   0.75000000  0.33333000  0.00000000
   0.25000000  0.33333000  0.00000000
   0.75000000  0.66667000  0.00000000
   0.00000000  0.33333000  0.00000000
   0.50000000  0.66667000  0.00000000
   0.50000000  0.00000000  0.00000000
   0.77419781  0.90452149  0.42843827
   0.50070249  0.31325816  0.38838734
   0.79737602  0.43940497  0.40914712
   0.79874464  0.58092825  0.25663498
   0.96084577  0.09113710  0.40984581
   0.92131122  0.62495847  0.34601730
   0.17928214  0.02699423  0.36592565
   0.56262392  0.88550583  0.34358291
   0.14298465  0.68521204  0.26085943
   0.36587527  0.77253530  0.42238489
   0.58063403  0.49412221  0.43606503
   0.54489462  0.73091307  0.34704825
   0.97812689  0.79171454  0.43037978
   0.40818158  0.61073562  0.24811946
   0.18361479  0.33572948  0.28673793
   0.02556492  0.34933670  0.43584180
   0.95709174  0.95147381  0.27237298
   0.21306584  0.62473861  0.33766849
   0.09530942  0.63282011  0.43709923
   0.22211286  0.36169941  0.39162989
   0.51861775  0.00360887  0.49982904
   0.29591122  0.82033298  0.50837755
   0.82966295  0.59496408  0.48858825
   0.88901281  0.18573694  0.49874329
   0.03494292  0.76886150  0.55237767
   0.33895854  0.39772434  0.47754548
Direct configuration=    16
   0.48031928  0.66639432  0.45268611
   0.29364138  0.14431529  0.39722216
   0.16904291  0.41370890  0.43586907
   0.49829969  0.17324787  0.42853683
   0.68405404  0.10166858  0.41076532
   0.01307825  0.72202714  0.48746606
   0.53872840  0.58910404  0.38616035
   0.66625910  0.34953971  0.39104594
   0.89548198  0.26722334  0.42978443
   0.39017456  0.93482082  0.45543096
   0.71492008  0.60394932  0.43130717
   0.21317270  0.15995980  0.31991931
   0.99855352  0.30128799  0.31525955
   0.74652993  0.58984091  0.35751154
   0.18060282  0.64145114  0.39202553
   0.60521083  0.19682805  0.27749453
   0.09512247  0.19310889  0.38443464
   0.35628322  0.66828332  0.36274155
   0.25475486  0.67624501  0.45799816
   0.39175118  0.42196704  0.41717044
   0.10103818  0.90100292  0.39803715
   0.42869797  0.89708872  0.38544211
   0.70635873  0.83363409  0.37831045
   0.59275647  0.86936687  0.44737847
   0.60259306  0.41634939  0.33083448
   0.21446953  0.85098094  0.33765044
   0.78059021  0.27450789  0.34191650
   0.95255969  0.55355922  0.43935914
   0.17132501  0.43295106  0.34262804
   0.70162831  0.04451434  0.23189024
   0.67502472  0.03219707  0.33569262
   0.65376636  0.89159603  0.28442439
   0.84844459  0.04822499  0.36347162
   0.88692694  0.72791512  0.38993719
   0.58901055  0.92753797  0.19506621
   0.94850275  0.43288870  0.37000160
   0.00942423  0.01485361  0.32997905
   0.65975656  0.64436002  0.28731870
   0.85710746  0.48038951  0.30458908
   0.48527844  0.14835842  0.35238535
   0.06165670  0.14183788  0.26583874
   0.95204078  0.72137847  0.26564880
   0.51196871  0.68624148  0.21850134
   0.07277854  0.45354185  0.19368558
   0.31117227  0.49535577  0.28694211
   0.07732049  0.70458118  0.31544330
   0.94474756  0.95316493  0.22069427
   0.49315605  0.98269089  0.26286396
   0.49710580  0.44321390  0.25453781
   0.93088924  0.33483489  0.25043686
   0.37098416  0.96396472  0.31095461
   0.71214806  0.40428179  0.25436113
   0.11565083  0.48035163  0.25747196
   0.29783790  0.76475809  0.25985730
   0.47707434  0.68184471  0.30240045
   0.77944907  0.96950055  0.16628389
   0.96786785  0.31596693  0.14851638
   0.21697041  0.26424653  0.22583350
   0.84307717  0.07453922  0.29170834
   0.83796083  0.80862426  0.31495024
   0.90984646  0.95306828  0.45051622
   0.08132254  0.70322417  0.18998478
   0.60860686  0.48897669  0.19571875
   0.37775221  0.21228144  0.27760644
   0.43406335  0.17289761  0.21368277
   0.25507190  0.60926116  0.15174405
   0.05524561  0.17569810  0.20018926
   0.37618031  0.49468460  0.19715152
   0.11622276  0.88567000  0.24796272
   0.60571554  0.23569558  0.20945553
   0.41696972  0.40218894  0.33156022
   0.48554261  0.33648526  0.15601176
   0.74676580  0.77718280  0.23986684
   0.73927145  0.70011119  0.16931009
   0.25292313  0.32252196  0.16169895
   0.26397010  0.03949234  0.25921976
   0.20377368  0.01922672  0.18783462
   0.46497805  0.63274580  0.15310748
   0.36277126  0.44799549  0.10663419
   0.98235068  0.96239449  0.15932615
   0.09704367  0.80983396  0.12140728
   0.90011108  0.13184711  0.11112216
   0.72175396  0.18992966  0.14155279
   0.88816848  0.55053459  0.21303586
   0.55771219  0.04926096  0.14344322
   0.32603265  0.81566554  0.18489175
   0.11390945  0.15484594  0.13253130
   0.62822351  0.47950313  0.12626108
   0.84594587  0.19951183  0.19857662
   0.13111096  0.48959458  0.11833239
   0.32803668  0.86636919  0.11974869
   0.35218568  0.14990348  0.12402122
   0.00027392  0.63109094  0.07511158
   0.60176533  0.81358463  0.13506109
   0.95780918  0.63261018  0.13932536
   0.70310500  0.00343055  0.09024165
   0.81017264  0.41809372  0.15963674
   0.23923487  0.98623262  0.06854429
   0.23340928  0.26625725  0.07860446
   0.50443673  0.96695841  0.07860990
   0.03301947  0.00705031  0.08517786
   0.87296671  0.85163492  0.11086365
   0.76892595  0.35115422  0.09283391
   0.53676884  0.69078172  0.08554061
   0.52943272  0.27405405  0.08017531
   0.01189931  0.31440656  0.08154670
   0.22741452  0.68209455  0.07870415
   0.75423121  0.65439688  0.08466945
   0.64791107  0.82891074  0.03192088
   0.62500000  0.50000000  0.04175000
   0.87500000  0.83333000  0.04175000
   0.37500000  0.83333000  0.04175000
   0.37500000  0.50000000  0.04175000
   0.12500000  0.16667000  0.04175000
   0.12500000  0.50000000  0.04175000
   0.37500000  0.16667000  0.04175000
   0.87500000  0.50000000  0.04175000
   0.12500000  0.83333000  0.04175000
   0.62500000  0.16667000  0.04175000
   0.87500000  0.16667000  0.04175000
   0.00000000  0.00000000  0.00000000
   0.25000000  0.00000000  0.00000000
   0.75000000  0.00000000  0.00000000
   0.25000000  0.66667000  0.00000000
   0.00000000  0.66667000  0.00000000
   0.50000000  0.33333000  0.00000000
   0.75000000  0.33333000  0.00000000
   0.25000000  0.33333000  0.00000000
   0.75000000  0.66667000  0.00000000
   0.00000000  0.33333000  0.00000000
   0.50000000  0.66667000  0.00000000
   0.50000000  0.00000000  0.00000000
   0.77417866  0.90452958  0.42842903
   0.50075690  0.31327210  0.38839089
   0.79742708  0.43939339  0.40915133
   0.79884368  0.58084943  0.25664596
   0.96086520  0.09114157  0.40985964
   0.92130831  0.62506869  0.34601536
   0.17925373  0.02697799  0.36590474
   0.56268364  0.88546080  0.34356014
   0.14312520  0.68524021  0.26086771
   0.36585690  0.77250518  0.42239720
   0.58064146  0.49407496  0.43608925
   0.54494924  0.73083988  0.34704500
   0.97809724  0.79169288  0.43039053
   0.40814396  0.61077398  0.24812611
   0.18368644  0.33562298  0.28671421
   0.02550559  0.34929504  0.43582587
   0.95708257  0.95145445  0.27236265
   0.21306495  0.62479201  0.33767560
   0.09527910  0.63280760  0.43710450
   0.22214992  0.36166710  0.39159150
   0.51854736  0.00363200  0.49983866
   0.29597402  0.82026643  0.50837358
   0.82968113  0.59496286  0.48857793
   0.88900092  0.18570235  0.49875007
   0.03493883  0.76884856  0.55237020
   0.33897989  0.39773782  0.47753788
Direct configuration=    17
   0.48032906  0.66639984  0.45268927
   0.29362680  0.14434213  0.39721059
   0.16906937  0.41366635  0.43587418
   0.49828100  0.17320677  0.42853962
   0.68400666  0.10162426  0.41077108
   0.01307163  0.72201005  0.48745322
   0.53873245  0.58912370  0.38615615
   0.66625823  0.34958649  0.39104055
   0.89543183  0.26719009  0.42977934
   0.39017787  0.93481213  0.45542029
   0.71490257  0.60388226  0.43131449
   0.21320378  0.15990140  0.31991257
   0.99858950  0.30127006  0.31525659
   0.74653582  0.58984333  0.35751441
   0.18061892  0.64148696  0.39202723
   0.60522740  0.19684036  0.27749563
   0.09515560  0.19310173  0.38443365
   0.35626758  0.66825992  0.36273070
   0.25471702  0.67624460  0.45798856
   0.39178576  0.42200220  0.41717375
   0.10102680  0.90097105  0.39803706
   0.42869623  0.89709540  0.38544220
   0.70638690  0.83368223  0.37830898
   0.59276984  0.86936425  0.44737807
   0.60261471  0.41639970  0.33082053
   0.21446751  0.85096793  0.33765347
   0.78059548  0.27449349  0.34191590
   0.95256644  0.55354890  0.43936453
   0.17134101  0.43293673  0.34263564
   0.70161477  0.04453309  0.23189657
   0.67503269  0.03216385  0.33570086
   0.65376336  0.89160401  0.28443258
   0.84847277  0.04821448  0.36346677
   0.88694520  0.72791766  0.38993482
   0.58899814  0.92751140  0.19506241
   0.94849987  0.43288696  0.36999454
   0.00941699  0.01486341  0.32998298
   0.65980596  0.64439675  0.28731286
   0.85709675  0.48042410  0.30457573
   0.48524254  0.14838373  0.35239184
   0.06166135  0.14183371  0.26583794
   0.95200468  0.72134671  0.26565957
   0.51195792  0.68621308  0.21849705
   0.07275885  0.45354570  0.19369558
   0.31118653  0.49534319  0.28693817
   0.07732800  0.70459784  0.31543332
   0.94475881  0.95311201  0.22069514
   0.49313546  0.98268694  0.26287178
   0.49707704  0.44321603  0.25452091
   0.93088071  0.33486307  0.25044382
   0.37098027  0.96399073  0.31096203
   0.71212762  0.40425135  0.25437583
   0.11567374  0.48034642  0.25746209
   0.29783932  0.76475899  0.25985016
   0.47710245  0.68183915  0.30241742
   0.77943176  0.96946254  0.16628298
   0.96787740  0.31591563  0.14852576
   0.21699413  0.26426467  0.22582945
   0.84306163  0.07457304  0.29170631
   0.83797126  0.80857406  0.31495226
   0.90986572  0.95313331  0.45051166
   0.08129163  0.70323253  0.18998997
   0.60861006  0.48893013  0.19572740
   0.37776605  0.21229452  0.27759938
   0.43407720  0.17287234  0.21368200
   0.25506788  0.60930917  0.15174355
   0.05526499  0.17568860  0.20019378
   0.37614993  0.49462663  0.19714185
   0.11621166  0.88569191  0.24796540
   0.60571627  0.23568473  0.20945958
   0.41698025  0.40218743  0.33155695
   0.48553036  0.33650787  0.15600809
   0.74678854  0.77717838  0.23986455
   0.73928156  0.70012138  0.16929943
   0.25291670  0.32251537  0.16169113
   0.26395264  0.03948173  0.25922278
   0.20375031  0.01922098  0.18783410
   0.46500078  0.63273892  0.15310613
   0.36276677  0.44800111  0.10663114
   0.98232611  0.96240070  0.15932638
   0.09701087  0.80983285  0.12141512
   0.90008670  0.13182775  0.11112662
   0.72173701  0.18987560  0.14155757
   0.88815795  0.55056546  0.21303664
   0.55771468  0.04925957  0.14344821
   0.32607177  0.81569023  0.18489554
   0.11392085  0.15486042  0.13250828
   0.62815868  0.47946022  0.12627346
   0.84594724  0.19951756  0.19857842
   0.13113776  0.48964308  0.11833480
   0.32802920  0.86635258  0.11974360
   0.35220192  0.14988649  0.12402539
   0.00029114  0.63108025  0.07510597
   0.60174565  0.81354407  0.13504892
   0.95782756  0.63262389  0.13932513
   0.70310813  0.00343284  0.09024469
   0.81018673  0.41807113  0.15963084
   0.23921832  0.98625065  0.06854611
   0.23341921  0.26622530  0.07860856
   0.50446456  0.96696004  0.07860748
   0.03302139  0.00702078  0.08517359
   0.87295004  0.85164260  0.11086131
   0.76887707  0.35112236  0.09283587
   0.53674979  0.69081467  0.08554140
   0.52942506  0.27400480  0.08017364
   0.01194950  0.31443936  0.08155319
   0.22741683  0.68202318  0.07870490
   0.75425397  0.65435545  0.08466167
   0.64789886  0.82887452  0.03192044
   0.62500000  0.50000000  0.04175000
   0.87500000  0.83333000  0.04175000
   0.37500000  0.83333000  0.04175000
   0.37500000  0.50000000  0.04175000
   0.12500000  0.16667000  0.04175000
   0.12500000  0.50000000  0.04175000
   0.37500000  0.16667000  0.04175000
   0.87500000  0.50000000  0.04175000
   0.12500000  0.83333000  0.04175000
   0.62500000  0.16667000  0.04175000
   0.87500000  0.16667000  0.04175000
   0.00000000  0.00000000  0.00000000
   0.25000000  0.00000000  0.00000000
   0.75000000  0.00000000  0.00000000
   0.25000000  0.66667000  0.00000000
   0.00000000  0.66667000  0.00000000
   0.50000000  0.33333000  0.00000000
   0.75000000  0.33333000  0.00000000
   0.25000000  0.33333000  0.00000000
   0.75000000  0.66667000  0.00000000
   0.00000000  0.33333000  0.00000000
   0.50000000  0.66667000  0.00000000
   0.50000000  0.00000000  0.00000000
   0.77415900  0.90453763  0.42841973
   0.50081110  0.31328609  0.38839435
   0.79747862  0.43938193  0.40915551
   0.79894297  0.58077078  0.25665701
   0.96088478  0.09114582  0.40987341
   0.92130539  0.62517894  0.34601331
   0.17922548  0.02696206  0.36588376
   0.56274320  0.88541642  0.34353738
   0.14326570  0.68526835  0.26087601
   0.36583836  0.77247456  0.42240953
   0.58064868  0.49402799  0.43611344
   0.54500389  0.73076652  0.34704186
   0.97806793  0.79167074  0.43040133
   0.40810574  0.61081229  0.24813286
   0.18375822  0.33551617  0.28669054
   0.02544648  0.34925347  0.43580992
   0.95707366  0.95143481  0.27235248
   0.21306428  0.62484572  0.33768266
   0.09524916  0.63279541  0.43710991
   0.22218723  0.36163450  0.39155298
   0.51847703  0.00365516  0.49984827
   0.29603681  0.82019989  0.50836962
   0.82969931  0.59496166  0.48856763
   0.88898902  0.18566770  0.49875683
   0.03493472  0.76883560  0.55236269
   0.33900119  0.39775132  0.47753028
Direct configuration=    18
   0.48033887  0.66640532  0.45269242
   0.29361224  0.14436896  0.39719902
   0.16909582  0.41362385  0.43587933
   0.49826231  0.17316558  0.42854240
   0.68395930  0.10157985  0.41077684
   0.01306502  0.72199299  0.48744038
   0.53873652  0.58914330  0.38615195
   0.66625732  0.34963327  0.39103517
   0.89538158  0.26715678  0.42977426
   0.39018114  0.93480347  0.45540962
   0.71488507  0.60381519  0.43132182
   0.21323485  0.15984297  0.31990583
   0.99862549  0.30125209  0.31525363
   0.74654169  0.58984566  0.35751728
   0.18063499  0.64152278  0.39202893
   0.60524397  0.19685268  0.27749675
   0.09518865  0.19309463  0.38443267
   0.35625197  0.66823649  0.36271985
   0.25467916  0.67624420  0.45797896
   0.39182033  0.42203738  0.41717705
   0.10101533  0.90093915  0.39803699
   0.42869455  0.89710216  0.38544227
   0.70641505  0.83373039  0.37830753
   0.59278325  0.86936170  0.44737766
   0.60263636  0.41645000  0.33080656
   0.21446551  0.85095495  0.33765650
   0.78060078  0.27447912  0.34191529
   0.95257312  0.55353848  0.43936992
   0.17135699  0.43292229  0.34264323
   0.70160133  0.04455185  0.23190291
   0.67504065  0.03213073  0.33570909
   0.65376031  0.89161207  0.28444077
   0.84850099  0.04820395  0.36346193
   0.88696350  0.72792033  0.38993247
   0.58898566  0.92748477  0.19505863
   0.94849696  0.43288525  0.36998748
   0.00940983  0.01487317  0.32998691
   0.65985539  0.64443336  0.28730704
   0.85708606  0.48045875  0.30456239
   0.48520666  0.14840902  0.35239832
   0.06166603  0.14182953  0.26583715
   0.95196855  0.72131493  0.26567032
   0.51194723  0.68618485  0.21849275
   0.07273918  0.45354952  0.19370557
   0.31120075  0.49533062  0.28693422
   0.07733546  0.70461445  0.31542333
   0.94476996  0.95305910  0.22069599
   0.49311484  0.98268297  0.26287958
   0.49704833  0.44321803  0.25450402
   0.93087217  0.33489126  0.25045078
   0.37097640  0.96401673  0.31096946
   0.71210717  0.40422083  0.25439052
   0.11569656  0.48034122  0.25745222
   0.29784076  0.76475990  0.25984302
   0.47713049  0.68183357  0.30243436
   0.77941446  0.96942449  0.16628206
   0.96788698  0.31586442  0.14853514
   0.21701791  0.26428286  0.22582541
   0.84304604  0.07460692  0.29170426
   0.83798171  0.80852383  0.31495430
   0.90988496  0.95319847  0.45050710
   0.08126074  0.70324098  0.18999518
   0.60861330  0.48888358  0.19573604
   0.37777995  0.21230772  0.27759234
   0.43409097  0.17284704  0.21368123
   0.25506387  0.60935723  0.15174305
   0.05528432  0.17567909  0.20019828
   0.37611951  0.49456861  0.19713221
   0.11620055  0.88571382  0.24796807
   0.60571702  0.23567391  0.20946363
   0.41699079  0.40218590  0.33155371
   0.48551808  0.33653047  0.15600441
   0.74681135  0.77717394  0.23986221
   0.73929168  0.70013152  0.16928876
   0.25291029  0.32250877  0.16168330
   0.26393516  0.03947104  0.25922578
   0.20372697  0.01921520  0.18783357
   0.46502350  0.63273205  0.15310476
   0.36276230  0.44800677  0.10662810
   0.98230159  0.96240692  0.15932661
   0.09697812  0.80983171  0.12142297
   0.90006220  0.13180838  0.11113108
   0.72171999  0.18982161  0.14156236
   0.88814743  0.55059636  0.21303741
   0.55771713  0.04925831  0.14345319
   0.32611090  0.81571493  0.18489936
   0.11393230  0.15487488  0.13248526
   0.62809385  0.47941732  0.12628584
   0.84594860  0.19952328  0.19858022
   0.13116451  0.48969153  0.11833721
   0.32802177  0.86633595  0.11973853
   0.35221818  0.14986946  0.12402956
   0.00030835  0.63106962  0.07510038
   0.60172602  0.81350346  0.13503674
   0.95784590  0.63263755  0.13932492
   0.70311129  0.00343511  0.09024774
   0.81020075  0.41804865  0.15962495
   0.23920182  0.98626873  0.06854797
   0.23342916  0.26619347  0.07861267
   0.50449238  0.96696170  0.07860505
   0.03302332  0.00699119  0.08516929
   0.87293336  0.85165024  0.11085897
   0.76882823  0.35109051  0.09283782
   0.53673069  0.69084755  0.08554218
   0.52941734  0.27395562  0.08017200
   0.01199965  0.31447222  0.08155969
   0.22741920  0.68195178  0.07870564
   0.75427673  0.65431403  0.08465389
   0.64788663  0.82883830  0.03192001
   0.62500000  0.50000000  0.04175000
   0.87500000  0.83333000  0.04175000
   0.37500000  0.83333000  0.04175000
   0.37500000  0.50000000  0.04175000
   0.12500000  0.16667000  0.04175000
   0.12500000  0.50000000  0.04175000
   0.37500000  0.16667000  0.04175000
   0.87500000  0.50000000  0.04175000
   0.12500000  0.83333000  0.04175000
   0.62500000  0.16667000  0.04175000
   0.87500000  0.16667000  0.04175000
   0.00000000  0.00000000  0.00000000
   0.25000000  0.00000000  0.00000000
   0.75000000  0.00000000  0.00000000
   0.25000000  0.66667000  0.00000000
   0.00000000  0.66667000  0.00000000
   0.50000000  0.33333000  0.00000000
   0.75000000  0.33333000  0.00000000
   0.25000000  0.33333000  0.00000000
   0.75000000  0.66667000  0.00000000
   0.00000000  0.33333000  0.00000000
   0.50000000  0.66667000  0.00000000
   0.50000000  0.00000000  0.00000000
   0.77413883  0.90454563  0.42841036
   0.50086508  0.31330011  0.38839771
   0.79753065  0.43937059  0.40915968
   0.79904249  0.58069227  0.25666813
   0.96090450  0.09114983  0.40988711
   0.92130247  0.62528921  0.34601112
   0.17919739  0.02694644  0.36586273
   0.56280261  0.88537268  0.34351461
   0.14340617  0.68529647  0.26088434
   0.36581965  0.77244346  0.42242187
   0.58065570  0.49398131  0.43613762
   0.54505856  0.73069299  0.34703884
   0.97803898  0.79164811  0.43041219
   0.40806691  0.61085054  0.24813970
   0.18383011  0.33540904  0.28666694
   0.02538757  0.34921199  0.43579396
   0.95706503  0.95141490  0.27234246
   0.21306383  0.62489974  0.33768968
   0.09521958  0.63278356  0.43711546
   0.22222480  0.36160158  0.39151432
   0.51840677  0.00367836  0.49985786
   0.29609959  0.82013336  0.50836565
   0.82971749  0.59496047  0.48855733
   0.88897712  0.18563301  0.49876355
   0.03493060  0.76882262  0.55235516
   0.33902245  0.39776484  0.47752270
Direct configuration=    19
   0.48034869  0.66641073  0.45269556
   0.29359771  0.14439580  0.39718743
   0.16912226  0.41358141  0.43588450
   0.49824363  0.17312432  0.42854519
   0.68391196  0.10153536  0.41078259
   0.01305843  0.72197597  0.48742752
   0.53874061  0.58916283  0.38614776
   0.66625638  0.34968005  0.39102982
   0.89533124  0.26712342  0.42976919
   0.39018439  0.93479483  0.45539895
   0.71486756  0.60374812  0.43132916
   0.21326592  0.15978452  0.31989910
   0.99866148  0.30123408  0.31525068
   0.74654753  0.58984791  0.35752015
   0.18065103  0.64155861  0.39203062
   0.60526051  0.19686501  0.27749789
   0.09522163  0.19308760  0.38443170
   0.35623639  0.66821304  0.36270900
   0.25464129  0.67624381  0.45796934
   0.39185489  0.42207259  0.41718035
   0.10100379  0.90090721  0.39803694
   0.42869293  0.89710900  0.38544233
   0.70644318  0.83377857  0.37830611
   0.59279669  0.86935920  0.44737724
   0.60265803  0.41650029  0.33079256
   0.21446353  0.85094201  0.33765954
   0.78060611  0.27446476  0.34191467
   0.95257974  0.55352798  0.43937530
   0.17137294  0.43290774  0.34265082
   0.70158799  0.04457063  0.23190927
   0.67504859  0.03209771  0.33571734
   0.65375722  0.89162022  0.28444898
   0.84852927  0.04819338  0.36345712
   0.88698182  0.72792312  0.38993012
   0.58897313  0.92745809  0.19505487
   0.94849402  0.43288358  0.36998042
   0.00940273  0.01488288  0.32999084
   0.65990485  0.64446983  0.28730123
   0.85707538  0.48049346  0.30454905
   0.48517082  0.14843431  0.35240480
   0.06167073  0.14182534  0.26583637
   0.95193241  0.72128313  0.26568104
   0.51193663  0.68615679  0.21848844
   0.07271955  0.45355333  0.19371556
   0.31121495  0.49531808  0.28693026
   0.07734285  0.70463102  0.31541336
   0.94478101  0.95300621  0.22069682
   0.49309419  0.98267897  0.26288736
   0.49701968  0.44321991  0.25448716
   0.93086361  0.33491945  0.25045774
   0.37097257  0.96404272  0.31097691
   0.71208671  0.40419024  0.25440521
   0.11571929  0.48033604  0.25744234
   0.29784223  0.76476084  0.25983587
   0.47715846  0.68182797  0.30245128
   0.77939717  0.96938640  0.16628115
   0.96789661  0.31581330  0.14854452
   0.21704175  0.26430112  0.22582139
   0.84303039  0.07464088  0.29170222
   0.83799218  0.80847358  0.31495635
   0.90990419  0.95326378  0.45050253
   0.08122985  0.70324951  0.19000038
   0.60861657  0.48883705  0.19574467
   0.37779392  0.21232104  0.27758532
   0.43410465  0.17282171  0.21368045
   0.25505988  0.60940533  0.15174256
   0.05530359  0.17566960  0.20020278
   0.37608907  0.49451055  0.19712259
   0.11618943  0.88573573  0.24797075
   0.60571781  0.23566312  0.20946765
   0.41700134  0.40218432  0.33155049
   0.48550580  0.33655304  0.15600072
   0.74683422  0.77716948  0.23985984
   0.73930182  0.70014161  0.16927809
   0.25290389  0.32250218  0.16167548
   0.26391766  0.03946027  0.25922876
   0.20370365  0.01920940  0.18783303
   0.46504621  0.63272521  0.15310337
   0.36275784  0.44801245  0.10662506
   0.98227710  0.96241314  0.15932683
   0.09694542  0.80983055  0.12143082
   0.90003758  0.13178900  0.11113555
   0.72170290  0.18976767  0.14156715
   0.88813692  0.55062726  0.21303816
   0.55771951  0.04925719  0.14345816
   0.32615005  0.81573962  0.18490319
   0.11394381  0.15488931  0.13246223
   0.62802902  0.47937445  0.12629821
   0.84594994  0.19952900  0.19858204
   0.13119123  0.48973992  0.11833961
   0.32801438  0.86631931  0.11973346
   0.35223446  0.14985237  0.12403372
   0.00032554  0.63105905  0.07509478
   0.60170643  0.81346280  0.13502456
   0.95786420  0.63265115  0.13932474
   0.70311447  0.00343736  0.09025079
   0.81021469  0.41802628  0.15961907
   0.23918537  0.98628685  0.06854984
   0.23343913  0.26616175  0.07861681
   0.50452018  0.96696338  0.07860262
   0.03302526  0.00696155  0.08516497
   0.87291666  0.85165786  0.11085662
   0.76877940  0.35105866  0.09283975
   0.53671154  0.69088038  0.08554295
   0.52940958  0.27390652  0.08017040
   0.01204978  0.31450512  0.08156618
   0.22742163  0.68188034  0.07870639
   0.75429949  0.65427260  0.08464612
   0.64787436  0.82880211  0.03191958
   0.62500000  0.50000000  0.04175000
   0.87500000  0.83333000  0.04175000
   0.37500000  0.83333000  0.04175000
   0.37500000  0.50000000  0.04175000
   0.12500000  0.16667000  0.04175000
   0.12500000  0.50000000  0.04175000
   0.37500000  0.16667000  0.04175000
   0.87500000  0.50000000  0.04175000
   0.12500000  0.83333000  0.04175000
   0.62500000  0.16667000  0.04175000
   0.87500000  0.16667000  0.04175000
   0.00000000  0.00000000  0.00000000
   0.25000000  0.00000000  0.00000000
   0.75000000  0.00000000  0.00000000
   0.25000000  0.66667000  0.00000000
   0.00000000  0.66667000  0.00000000
   0.50000000  0.33333000  0.00000000
   0.75000000  0.33333000  0.00000000
   0.25000000  0.33333000  0.00000000
   0.75000000  0.66667000  0.00000000
   0.00000000  0.33333000  0.00000000
   0.50000000  0.66667000  0.00000000
   0.50000000  0.00000000  0.00000000
   0.77411816  0.90455360  0.42840093
   0.50091884  0.31331418  0.38840097
   0.79758315  0.43935937  0.40916381
   0.79914224  0.58061392  0.25667931
   0.96092437  0.09115362  0.40990074
   0.92129955  0.62539950  0.34600880
   0.17916945  0.02693113  0.36584163
   0.56286186  0.88532959  0.34349184
   0.14354659  0.68532455  0.26089270
   0.36580076  0.77241187  0.42243422
   0.58066253  0.49393492  0.43616178
   0.54511325  0.73061931  0.34703594
   0.97801038  0.79162500  0.43042311
   0.40802748  0.61088872  0.24814664
   0.18390213  0.33530161  0.28664339
   0.02532889  0.34917061  0.43577799
   0.95705668  0.95139473  0.27233261
   0.21306360  0.62495406  0.33769664
   0.09519038  0.63277203  0.43712115
   0.22226262  0.36156837  0.39147554
   0.51833656  0.00370160  0.49986745
   0.29616236  0.82006684  0.50836169
   0.82973568  0.59495931  0.48854703
   0.88896521  0.18559826  0.49877026
   0.03492647  0.76880963  0.55234760
   0.33904367  0.39777836  0.47751513
Direct configuration=    20
   0.48035852  0.66641609  0.45269869
   0.29358321  0.14442263  0.39717583
   0.16914870  0.41353901  0.43588971
   0.49822496  0.17308299  0.42854797
   0.68386464  0.10149079  0.41078834
   0.01305186  0.72195898  0.48741466
   0.53874473  0.58918229  0.38614357
   0.66625540  0.34972683  0.39102449
   0.89528080  0.26709001  0.42976412
   0.39018760  0.93478622  0.45538828
   0.71485005  0.60368105  0.43133649
   0.21329698  0.15972604  0.31989237
   0.99869749  0.30121603  0.31524772
   0.74655336  0.58985007  0.35752302
   0.18066705  0.64159445  0.39203231
   0.60527705  0.19687734  0.27749906
   0.09525453  0.19308064  0.38443074
   0.35622083  0.66818958  0.36269815
   0.25460340  0.67624342  0.45795971
   0.39188945  0.42210781  0.41718363
   0.10099216  0.90087524  0.39803690
   0.42869135  0.89711592  0.38544238
   0.70647128  0.83382678  0.37830472
   0.59281016  0.86935676  0.44737680
   0.60267970  0.41655058  0.33077854
   0.21446157  0.85092911  0.33766258
   0.78061147  0.27445043  0.34191403
   0.95258630  0.55351739  0.43938068
   0.17138887  0.43289307  0.34265841
   0.70157475  0.04458941  0.23191564
   0.67505652  0.03206479  0.33572558
   0.65375409  0.89162844  0.28445719
   0.84855760  0.04818279  0.36345233
   0.88700019  0.72792603  0.38992777
   0.58896053  0.92743134  0.19505112
   0.94849105  0.43288194  0.36997338
   0.00939571  0.01489255  0.32999476
   0.65995434  0.64450618  0.28729544
   0.85706471  0.48052824  0.30453572
   0.48513500  0.14845958  0.35241127
   0.06167546  0.14182115  0.26583560
   0.95189626  0.72125133  0.26569175
   0.51192612  0.68612890  0.21848412
   0.07269994  0.45355711  0.19372553
   0.31122911  0.49530555  0.28692629
   0.07735018  0.70464753  0.31540340
   0.94479196  0.95295332  0.22069764
   0.49307351  0.98267496  0.26289511
   0.49699108  0.44322167  0.25447031
   0.93085503  0.33494765  0.25046469
   0.37096876  0.96406870  0.31098438
   0.71206626  0.40415957  0.25441988
   0.11574194  0.48033088  0.25743246
   0.29784373  0.76476179  0.25982873
   0.47718636  0.68182236  0.30246817
   0.77937990  0.96934828  0.16628023
   0.96790627  0.31576227  0.14855391
   0.21706564  0.26431945  0.22581737
   0.84301470  0.07467491  0.29170016
   0.83800268  0.80842331  0.31495842
   0.90992340  0.95332922  0.45049796
   0.08119899  0.70325814  0.19000560
   0.60861989  0.48879053  0.19575328
   0.37780796  0.21233447  0.27757832
   0.43411825  0.17279635  0.21367966
   0.25505590  0.60945348  0.15174208
   0.05532281  0.17566010  0.20020726
   0.37605860  0.49445245  0.19711299
   0.11617831  0.88575763  0.24797342
   0.60571862  0.23565237  0.20947167
   0.41701190  0.40218272  0.33154730
   0.48549350  0.33657561  0.15599701
   0.74685717  0.77716500  0.23985742
   0.73931197  0.70015165  0.16926742
   0.25289751  0.32249557  0.16166765
   0.26390014  0.03944941  0.25923171
   0.20368037  0.01920356  0.18783248
   0.46506892  0.63271838  0.15310196
   0.36275340  0.44801817  0.10662201
   0.98225266  0.96241936  0.15932706
   0.09691278  0.80982936  0.12143868
   0.90001284  0.13176961  0.11114003
   0.72168575  0.18971379  0.14157196
   0.88812642  0.55065818  0.21303890
   0.55772184  0.04925619  0.14346310
   0.32618921  0.81576431  0.18490703
   0.11395536  0.15490371  0.13243919
   0.62796420  0.47933160  0.12631058
   0.84595128  0.19953471  0.19858386
   0.13121791  0.48978827  0.11834200
   0.32800704  0.86630264  0.11972839
   0.35225077  0.14983525  0.12403789
   0.00034272  0.63104854  0.07508920
   0.60168689  0.81342211  0.13501236
   0.95788245  0.63266469  0.13932457
   0.70311769  0.00343960  0.09025384
   0.81022855  0.41800401  0.15961318
   0.23916898  0.98630502  0.06855174
   0.23344912  0.26613014  0.07862097
   0.50454797  0.96696510  0.07860019
   0.03302720  0.00693187  0.08516063
   0.87289996  0.85166544  0.11085426
   0.76873060  0.35102682  0.09284166
   0.53669234  0.69091316  0.08554370
   0.52940176  0.27385748  0.08016883
   0.01209988  0.31453808  0.08157266
   0.22742411  0.68180886  0.07870715
   0.75432223  0.65423118  0.08463836
   0.64786207  0.82876593  0.03191916
   0.62500000  0.50000000  0.04175000
   0.87500000  0.83333000  0.04175000
   0.37500000  0.83333000  0.04175000
   0.37500000  0.50000000  0.04175000
   0.12500000  0.16667000  0.04175000
   0.12500000  0.50000000  0.04175000
   0.37500000  0.16667000  0.04175000
   0.87500000  0.50000000  0.04175000
   0.12500000  0.83333000  0.04175000
   0.62500000  0.16667000  0.04175000
   0.87500000  0.16667000  0.04175000
   0.00000000  0.00000000  0.00000000
   0.25000000  0.00000000  0.00000000
   0.75000000  0.00000000  0.00000000
   0.25000000  0.66667000  0.00000000
   0.00000000  0.66667000  0.00000000
   0.50000000  0.33333000  0.00000000
   0.75000000  0.33333000  0.00000000
   0.25000000  0.33333000  0.00000000
   0.75000000  0.66667000  0.00000000
   0.00000000  0.33333000  0.00000000
   0.50000000  0.66667000  0.00000000
   0.50000000  0.00000000  0.00000000
   0.77409698  0.90456153  0.42839143
   0.50097238  0.31332830  0.38840414
   0.79763613  0.43934828  0.40916792
   0.79924223  0.58053573  0.25669055
   0.96094438  0.09115719  0.40991431
   0.92129664  0.62550981  0.34600636
   0.17914167  0.02691612  0.36582048
   0.56292095  0.88528714  0.34346907
   0.14368697  0.68535261  0.26090108
   0.36578170  0.77237980  0.42244659
   0.58066915  0.49388881  0.43618591
   0.54516797  0.73054547  0.34703316
   0.97798214  0.79160141  0.43043408
   0.40798745  0.61092684  0.24815368
   0.18397427  0.33519386  0.28661990
   0.02527042  0.34912932  0.43576200
   0.95704859  0.95137428  0.27232292
   0.21306359  0.62500870  0.33770356
   0.09516155  0.63276083  0.43712697
   0.22230069  0.36153486  0.39143664
   0.51826642  0.00372487  0.49987703
   0.29622511  0.82000033  0.50835773
   0.82975387  0.59495816  0.48853675
   0.88895330  0.18556345  0.49877693
   0.03492233  0.76879662  0.55234000
   0.33906485  0.39779190  0.47750758
Direct configuration=    21
   0.48036837  0.66642139  0.45270182
   0.29356873  0.14444946  0.39716423
   0.16917512  0.41349667  0.43589494
   0.49820629  0.17304158  0.42855075
   0.68381733  0.10144613  0.41079408
   0.01304531  0.72194201  0.48740180
   0.53874887  0.58920169  0.38613939
   0.66625438  0.34977361  0.39101919
   0.89523026  0.26705654  0.42975905
   0.39019078  0.93477763  0.45537762
   0.71483254  0.60361397  0.43134383
   0.21332805  0.15966755  0.31988565
   0.99873351  0.30119793  0.31524476
   0.74655916  0.58985214  0.35752589
   0.18068303  0.64163030  0.39203399
   0.60529357  0.19688968  0.27750026
   0.09528734  0.19307375  0.38442980
   0.35620530  0.66816609  0.36268730
   0.25456551  0.67624304  0.45795006
   0.39192400  0.42214306  0.41718690
   0.10098046  0.90084324  0.39803689
   0.42868983  0.89712291  0.38544242
   0.70649936  0.83387500  0.37830335
   0.59282367  0.86935439  0.44737636
   0.60270137  0.41660085  0.33076449
   0.21445963  0.85091625  0.33766563
   0.78061685  0.27443612  0.34191338
   0.95259279  0.55350672  0.43938605
   0.17140478  0.43287830  0.34266599
   0.70156160  0.04460820  0.23192203
   0.67506444  0.03203197  0.33573383
   0.65375091  0.89163675  0.28446541
   0.84858598  0.04817216  0.36344755
   0.88701858  0.72792906  0.38992543
   0.58894787  0.92740453  0.19504740
   0.94848805  0.43288033  0.36996633
   0.00938875  0.01490218  0.32999867
   0.66000386  0.64454239  0.28728967
   0.85705405  0.48056307  0.30452238
   0.48509922  0.14848484  0.35241774
   0.06168021  0.14181696  0.26583484
   0.95186009  0.72121950  0.26570243
   0.51191570  0.68610119  0.21847979
   0.07268037  0.45356087  0.19373550
   0.31124323  0.49529305  0.28692231
   0.07735745  0.70466400  0.31539344
   0.94480281  0.95290045  0.22069845
   0.49305279  0.98267091  0.26290285
   0.49696255  0.44322331  0.25445348
   0.93084644  0.33497586  0.25047163
   0.37096499  0.96409467  0.31099185
   0.71204580  0.40412882  0.25443454
   0.11576451  0.48032574  0.25742258
   0.29784525  0.76476276  0.25982159
   0.47721419  0.68181673  0.30248504
   0.77936264  0.96931012  0.16627931
   0.96791597  0.31571134  0.14856329
   0.21708959  0.26433784  0.22581337
   0.84299895  0.07470901  0.29169810
   0.83801320  0.80837301  0.31496050
   0.90994260  0.95339480  0.45049339
   0.08116813  0.70326685  0.19001083
   0.60862324  0.48874403  0.19576188
   0.37782206  0.21234802  0.27757134
   0.43413177  0.17277096  0.21367886
   0.25505194  0.60950167  0.15174160
   0.05534197  0.17565061  0.20021174
   0.37602809  0.49439430  0.19710342
   0.11616717  0.88577953  0.24797609
   0.60571945  0.23564166  0.20947567
   0.41702247  0.40218108  0.33154413
   0.48548118  0.33659816  0.15599330
   0.74688018  0.77716050  0.23985497
   0.73932214  0.70016164  0.16925674
   0.25289114  0.32248896  0.16165981
   0.26388259  0.03943847  0.25923465
   0.20365711  0.01919769  0.18783192
   0.46509163  0.63271158  0.15310053
   0.36274898  0.44802391  0.10661898
   0.98222827  0.96242559  0.15932728
   0.09688018  0.80982814  0.12144654
   0.89998798  0.13175021  0.11114451
   0.72166853  0.18965998  0.14157677
   0.88811592  0.55068912  0.21303963
   0.55772412  0.04925533  0.14346804
   0.32622838  0.81578901  0.18491090
   0.11396697  0.15491809  0.13241615
   0.62789939  0.47928876  0.12632295
   0.84595261  0.19954043  0.19858568
   0.13124456  0.48983656  0.11834438
   0.32799975  0.86628596  0.11972333
   0.35226710  0.14981807  0.12404205
   0.00035989  0.63103810  0.07508362
   0.60166739  0.81338138  0.13500015
   0.95790067  0.63267818  0.13932442
   0.70312093  0.00344182  0.09025690
   0.81024232  0.41798185  0.15960730
   0.23915265  0.98632322  0.06855367
   0.23345914  0.26609865  0.07862516
   0.50457575  0.96696684  0.07859776
   0.03302915  0.00690214  0.08515627
   0.87288324  0.85167299  0.11085189
   0.76868182  0.35099498  0.09284354
   0.53667309  0.69094587  0.08554444
   0.52939389  0.27380851  0.08016730
   0.01214995  0.31457109  0.08157914
   0.22742665  0.68173735  0.07870790
   0.75434497  0.65418976  0.08463061
   0.64784974  0.82872976  0.03191874
   0.62500000  0.50000000  0.04175000
   0.87500000  0.83333000  0.04175000
   0.37500000  0.83333000  0.04175000
   0.37500000  0.50000000  0.04175000
   0.12500000  0.16667000  0.04175000
   0.12500000  0.50000000  0.04175000
   0.37500000  0.16667000  0.04175000
   0.87500000  0.50000000  0.04175000
   0.12500000  0.83333000  0.04175000
   0.62500000  0.16667000  0.04175000
   0.87500000  0.16667000  0.04175000
   0.00000000  0.00000000  0.00000000
   0.25000000  0.00000000  0.00000000
   0.75000000  0.00000000  0.00000000
   0.25000000  0.66667000  0.00000000
   0.00000000  0.66667000  0.00000000
   0.50000000  0.33333000  0.00000000
   0.75000000  0.33333000  0.00000000
   0.25000000  0.33333000  0.00000000
   0.75000000  0.66667000  0.00000000
   0.00000000  0.33333000  0.00000000
   0.50000000  0.66667000  0.00000000
   0.50000000  0.00000000  0.00000000
   0.77407530  0.90456942  0.42838188
   0.50102571  0.31334245  0.38840722
   0.79768959  0.43933730  0.40917201
   0.79934245  0.58045771  0.25670186
   0.96096455  0.09116052  0.40992782
   0.92129372  0.62562014  0.34600379
   0.17911404  0.02690142  0.36579927
   0.56297989  0.88524532  0.34344629
   0.14382730  0.68538062  0.26090948
   0.36576246  0.77234724  0.42245897
   0.58067557  0.49384300  0.43621003
   0.54522272  0.73047147  0.34703049
   0.97795425  0.79157733  0.43044512
   0.40794682  0.61096490  0.24816082
   0.18404652  0.33508582  0.28659647
   0.02521218  0.34908813  0.43574600
   0.95704078  0.95135356  0.27231339
   0.21306379  0.62506363  0.33771043
   0.09513310  0.63274996  0.43713294
   0.22233901  0.36150105  0.39139761
   0.51819634  0.00374819  0.49988660
   0.29628786  0.81993384  0.50835377
   0.82977207  0.59495703  0.48852647
   0.88894137  0.18552860  0.49878358
   0.03491818  0.76878359  0.55233238
   0.33908598  0.39780545  0.47750004
Direct configuration=    22
   0.48037824  0.66642663  0.45270493
   0.29355429  0.14447629  0.39715262
   0.16920154  0.41345439  0.43590020
   0.49818763  0.17300009  0.42855354
   0.68377005  0.10140139  0.41079982
   0.01303877  0.72192509  0.48738893
   0.53875303  0.58922103  0.38613521
   0.66625333  0.34982038  0.39101391
   0.89517963  0.26702303  0.42975400
   0.39019392  0.93476907  0.45536695
   0.71481503  0.60354689  0.43135118
   0.21335910  0.15960903  0.31987893
   0.99876954  0.30117980  0.31524179
   0.74656494  0.58985413  0.35752876
   0.18069899  0.64166616  0.39203566
   0.60531008  0.19690203  0.27750148
   0.09532008  0.19306692  0.38442886
   0.35618980  0.66814258  0.36267646
   0.25452761  0.67624267  0.45794041
   0.39195854  0.42217834  0.41719017
   0.10096867  0.90081120  0.39803689
   0.42868836  0.89712998  0.38544244
   0.70652742  0.83392324  0.37830202
   0.59283721  0.86935208  0.44737590
   0.60272306  0.41665111  0.33075041
   0.21445772  0.85090343  0.33766868
   0.78062226  0.27442183  0.34191272
   0.95259921  0.55349595  0.43939142
   0.17142066  0.43286341  0.34267357
   0.70154855  0.04462701  0.23192842
   0.67507234  0.03199924  0.33574207
   0.65374769  0.89164513  0.28447363
   0.84861441  0.04816150  0.36344279
   0.88703701  0.72793222  0.38992310
   0.58893515  0.92737766  0.19504369
   0.94848502  0.43287875  0.36995930
   0.00938186  0.01491176  0.33000258
   0.66005341  0.64457847  0.28728391
   0.85704340  0.48059797  0.30450905
   0.48506346  0.14851009  0.35242421
   0.06168499  0.14181276  0.26583409
   0.95182390  0.72118767  0.26571309
   0.51190537  0.68607365  0.21847545
   0.07266082  0.45356460  0.19374547
   0.31125733  0.49528057  0.28691832
   0.07736466  0.70468042  0.31538349
   0.94481356  0.95284759  0.22069923
   0.49303204  0.98266685  0.26291057
   0.49693407  0.44322483  0.25443667
   0.93083784  0.33500407  0.25047856
   0.37096125  0.96412063  0.31099934
   0.71202534  0.40409800  0.25444920
   0.11578699  0.48032062  0.25741269
   0.29784679  0.76476376  0.25981444
   0.47724195  0.68181109  0.30250187
   0.77934539  0.96927192  0.16627839
   0.96792570  0.31566049  0.14857268
   0.21711359  0.26435629  0.22580937
   0.84298315  0.07474318  0.29169604
   0.83802374  0.80832270  0.31496260
   0.90996178  0.95346052  0.45048881
   0.08113730  0.70327565  0.19001607
   0.60862664  0.48869754  0.19577046
   0.37783623  0.21236168  0.27756439
   0.43414521  0.17274555  0.21367805
   0.25504800  0.60954991  0.15174113
   0.05536108  0.17564112  0.20021620
   0.37599756  0.49433611  0.19709387
   0.11615603  0.88580143  0.24797876
   0.60572032  0.23563098  0.20947965
   0.41703305  0.40217940  0.33154099
   0.48546885  0.33662069  0.15598958
   0.74690326  0.77715599  0.23985247
   0.73933233  0.70017157  0.16924607
   0.25288478  0.32248235  0.16165197
   0.26386502  0.03942745  0.25923757
   0.20363388  0.01919179  0.18783134
   0.46511433  0.63270480  0.15309908
   0.36274457  0.44802969  0.10661594
   0.98220392  0.96243182  0.15932750
   0.09684763  0.80982690  0.12145441
   0.89996300  0.13173079  0.11114899
   0.72165125  0.18960622  0.14158159
   0.88810542  0.55072007  0.21304033
   0.55772634  0.04925459  0.14347296
   0.32626757  0.81581370  0.18491478
   0.11397862  0.15493244  0.13239311
   0.62783459  0.47924595  0.12633532
   0.84595393  0.19954613  0.19858752
   0.13127116  0.48988480  0.11834675
   0.32799251  0.86626926  0.11971827
   0.35228345  0.14980085  0.12404621
   0.00037704  0.63102772  0.07507805
   0.60164793  0.81334061  0.13498793
   0.95791884  0.63269161  0.13932430
   0.70312420  0.00344403  0.09025996
   0.81025602  0.41795979  0.15960142
   0.23913638  0.98634147  0.06855562
   0.23346917  0.26606726  0.07862937
   0.50460352  0.96696861  0.07859533
   0.03303111  0.00687236  0.08515189
   0.87286651  0.85168051  0.11084952
   0.76863306  0.35096315  0.09284541
   0.53665379  0.69097852  0.08554516
   0.52938597  0.27375961  0.08016580
   0.01220000  0.31460414  0.08158562
   0.22742925  0.68166580  0.07870866
   0.75436770  0.65414834  0.08462287
   0.64783738  0.82869362  0.03191833
   0.62500000  0.50000000  0.04175000
   0.87500000  0.83333000  0.04175000
   0.37500000  0.83333000  0.04175000
   0.37500000  0.50000000  0.04175000
   0.12500000  0.16667000  0.04175000
   0.12500000  0.50000000  0.04175000
   0.37500000  0.16667000  0.04175000
   0.87500000  0.50000000  0.04175000
   0.12500000  0.83333000  0.04175000
   0.62500000  0.16667000  0.04175000
   0.87500000  0.16667000  0.04175000
   0.00000000  0.00000000  0.00000000
   0.25000000  0.00000000  0.00000000
   0.75000000  0.00000000  0.00000000
   0.25000000  0.66667000  0.00000000
   0.00000000  0.66667000  0.00000000
   0.50000000  0.33333000  0.00000000
   0.75000000  0.33333000  0.00000000
   0.25000000  0.33333000  0.00000000
   0.75000000  0.66667000  0.00000000
   0.00000000  0.33333000  0.00000000
   0.50000000  0.66667000  0.00000000
   0.50000000  0.00000000  0.00000000
   0.77405312  0.90457727  0.42837226
   0.50107881  0.31335665  0.38841021
   0.79774353  0.43932645  0.40917607
   0.79944290  0.58037984  0.25671324
   0.96098486  0.09116363  0.40994125
   0.92129081  0.62573048  0.34600109
   0.17908657  0.02688702  0.36577801
   0.56303866  0.88520414  0.34342352
   0.14396758  0.68540859  0.26091791
   0.36574305  0.77231419  0.42247135
   0.58068178  0.49379748  0.43623413
   0.54527751  0.73039733  0.34702795
   0.97792671  0.79155277  0.43045621
   0.40790559  0.61100289  0.24816805
   0.18411890  0.33497747  0.28657309
   0.02515417  0.34904703  0.43572998
   0.95703324  0.95133259  0.27230402
   0.21306421  0.62511886  0.33771725
   0.09510503  0.63273942  0.43713904
   0.22237758  0.36146694  0.39135846
   0.51812633  0.00377154  0.49989615
   0.29635059  0.81986736  0.50834981
   0.82979027  0.59495591  0.48851620
   0.88892944  0.18549369  0.49879020
   0.03491402  0.76877055  0.55232473
   0.33910707  0.39781902  0.47749251
Direct configuration=    23
   0.48038812  0.66643182  0.45270804
   0.29353987  0.14450312  0.39714100
   0.16922796  0.41341215  0.43590549
   0.49816897  0.17295853  0.42855632
   0.68372278  0.10135657  0.41080556
   0.01303225  0.72190819  0.48737605
   0.53875721  0.58924030  0.38613103
   0.66625224  0.34986716  0.39100865
   0.89512890  0.26698946  0.42974895
   0.39019703  0.93476054  0.45535628
   0.71479752  0.60347980  0.43135853
   0.21339015  0.15955049  0.31987222
   0.99880558  0.30116162  0.31523883
   0.74657070  0.58985604  0.35753162
   0.18071492  0.64170203  0.39203733
   0.60532658  0.19691439  0.27750272
   0.09535273  0.19306016  0.38442794
   0.35617433  0.66811905  0.36266561
   0.25448969  0.67624230  0.45793074
   0.39199308  0.42221363  0.41719343
   0.10095681  0.90077913  0.39803691
   0.42868694  0.89713713  0.38544246
   0.70655546  0.83397149  0.37830070
   0.59285078  0.86934982  0.44737543
   0.60274475  0.41670137  0.33073630
   0.21445582  0.85089064  0.33767173
   0.78062770  0.27440756  0.34191205
   0.95260556  0.55348509  0.43939678
   0.17143652  0.43284841  0.34268115
   0.70153560  0.04464582  0.23193484
   0.67508023  0.03196662  0.33575033
   0.65374443  0.89165360  0.28448186
   0.84864290  0.04815081  0.36343805
   0.88705548  0.72793550  0.38992077
   0.58892237  0.92735073  0.19504000
   0.94848195  0.43287721  0.36995226
   0.00937504  0.01492130  0.33000648
   0.66010299  0.64461443  0.28727817
   0.85703277  0.48063293  0.30449571
   0.48502774  0.14853532  0.35243068
   0.06168979  0.14180856  0.26583335
   0.95178770  0.72115582  0.26572373
   0.51189513  0.68604627  0.21847110
   0.07264131  0.45356832  0.19375543
   0.31127139  0.49526810  0.28691431
   0.07737181  0.70469680  0.31537354
   0.94482422  0.95279474  0.22070000
   0.49301127  0.98266276  0.26291827
   0.49690564  0.44322622  0.25441987
   0.93082922  0.33503228  0.25048549
   0.37095753  0.96414658  0.31100685
   0.71200488  0.40406711  0.25446385
   0.11580938  0.48031551  0.25740281
   0.29784837  0.76476477  0.25980730
   0.47726964  0.68180543  0.30251868
   0.77932816  0.96923368  0.16627747
   0.96793547  0.31560974  0.14858207
   0.21713765  0.26437480  0.22580539
   0.84296730  0.07477743  0.29169397
   0.83803430  0.80827235  0.31496472
   0.90998095  0.95352637  0.45048423
   0.08110647  0.70328454  0.19002131
   0.60863007  0.48865107  0.19577903
   0.37785046  0.21237546  0.27755745
   0.43415857  0.17272010  0.21367723
   0.25504407  0.60959819  0.15174066
   0.05538013  0.17563163  0.20022064
   0.37596701  0.49427787  0.19708435
   0.11614488  0.88582333  0.24798143
   0.60572121  0.23562033  0.20948363
   0.41704364  0.40217770  0.33153788
   0.48545651  0.33664320  0.15598584
   0.74692641  0.77715145  0.23984994
   0.73934253  0.70018146  0.16923538
   0.25287844  0.32247573  0.16164413
   0.26384743  0.03941635  0.25924046
   0.20361068  0.01918585  0.18783076
   0.46513703  0.63269804  0.15309762
   0.36274018  0.44803549  0.10661290
   0.98217961  0.96243805  0.15932772
   0.09681514  0.80982562  0.12146229
   0.89993790  0.13171137  0.11115348
   0.72163390  0.18955253  0.14158642
   0.88809494  0.55075104  0.21304102
   0.55772850  0.04925399  0.14347786
   0.32630677  0.81583839  0.18491868
   0.11399032  0.15494676  0.13237006
   0.62776979  0.47920315  0.12634768
   0.84595523  0.19955184  0.19858936
   0.13129773  0.48993299  0.11834911
   0.32798531  0.86625255  0.11971322
   0.35229983  0.14978358  0.12405037
   0.00039418  0.63101740  0.07507248
   0.60162852  0.81329981  0.13497570
   0.95793696  0.63270499  0.13932419
   0.70312751  0.00344622  0.09026302
   0.81026963  0.41793784  0.15959554
   0.23912016  0.98635975  0.06855759
   0.23347923  0.26603598  0.07863360
   0.50463127  0.96697041  0.07859289
   0.03303306  0.00684253  0.08514748
   0.87284978  0.85168799  0.11084715
   0.76858433  0.35093133  0.09284726
   0.53663444  0.69101112  0.08554586
   0.52937800  0.27371079  0.08016433
   0.01225001  0.31463725  0.08159210
   0.22743190  0.68159421  0.07870943
   0.75439043  0.65410692  0.08461513
   0.64782499  0.82865748  0.03191793
   0.62500000  0.50000000  0.04175000
   0.87500000  0.83333000  0.04175000
   0.37500000  0.83333000  0.04175000
   0.37500000  0.50000000  0.04175000
   0.12500000  0.16667000  0.04175000
   0.12500000  0.50000000  0.04175000
   0.37500000  0.16667000  0.04175000
   0.87500000  0.50000000  0.04175000
   0.12500000  0.83333000  0.04175000
   0.62500000  0.16667000  0.04175000
   0.87500000  0.16667000  0.04175000
   0.00000000  0.00000000  0.00000000
   0.25000000  0.00000000  0.00000000
   0.75000000  0.00000000  0.00000000
   0.25000000  0.66667000  0.00000000
   0.00000000  0.66667000  0.00000000
   0.50000000  0.33333000  0.00000000
   0.75000000  0.33333000  0.00000000
   0.25000000  0.33333000  0.00000000
   0.75000000  0.66667000  0.00000000
   0.00000000  0.33333000  0.00000000
   0.50000000  0.66667000  0.00000000
   0.50000000  0.00000000  0.00000000
   0.77403044  0.90458509  0.42836258
   0.50113170  0.31337089  0.38841310
   0.79779793  0.43931572  0.40918011
   0.79954357  0.58030214  0.25672468
   0.96100532  0.09116651  0.40995462
   0.92128789  0.62584083  0.34599826
   0.17905925  0.02687293  0.36575668
   0.56309727  0.88516358  0.34340075
   0.14410781  0.68543653  0.26092637
   0.36572348  0.77228067  0.42248376
   0.58068780  0.49375224  0.43625821
   0.54533232  0.73032304  0.34702552
   0.97789952  0.79152773  0.43046736
   0.40786377  0.61104082  0.24817539
   0.18419140  0.33486882  0.28654977
   0.02509639  0.34900604  0.43571395
   0.95702597  0.95131134  0.27229481
   0.21306484  0.62517438  0.33772403
   0.09507734  0.63272921  0.43714528
   0.22241640  0.36143253  0.39131920
   0.51805638  0.00379493  0.49990570
   0.29641331  0.81980089  0.50834585
   0.82980847  0.59495482  0.48850593
   0.88891751  0.18545872  0.49879680
   0.03490985  0.76875749  0.55231705
   0.33912812  0.39783259  0.47748500
Direct configuration=    24
   0.48039802  0.66643695  0.45271113
   0.29352547  0.14452994  0.39712938
   0.16925436  0.41336996  0.43591080
   0.49815032  0.17291690  0.42855910
   0.68367552  0.10131167  0.41081129
   0.01302575  0.72189133  0.48736317
   0.53876142  0.58925950  0.38612685
   0.66625111  0.34991393  0.39100342
   0.89507808  0.26695584  0.42974390
   0.39020011  0.93475203  0.45534561
   0.71478000  0.60341271  0.43136588
   0.21342120  0.15949194  0.31986552
   0.99884163  0.30114340  0.31523587
   0.74657643  0.58985786  0.35753449
   0.18073082  0.64173791  0.39203899
   0.60534306  0.19692675  0.27750399
   0.09538531  0.19305347  0.38442702
   0.35615889  0.66809550  0.36265476
   0.25445176  0.67624195  0.45792106
   0.39202762  0.42224895  0.41719667
   0.10094487  0.90074703  0.39803694
   0.42868558  0.89714436  0.38544247
   0.70658348  0.83401977  0.37829942
   0.59286439  0.86934763  0.44737495
   0.60276645  0.41675161  0.33072216
   0.21445395  0.85087789  0.33767479
   0.78063316  0.27439332  0.34191137
   0.95261185  0.55347415  0.43940214
   0.17145235  0.43283330  0.34268873
   0.70152275  0.04466464  0.23194126
   0.67508811  0.03193409  0.33575858
   0.65374113  0.89166215  0.28449010
   0.84867144  0.04814009  0.36343333
   0.88707398  0.72793890  0.38991845
   0.58890953  0.92732374  0.19503633
   0.94847885  0.43287571  0.36994523
   0.00936829  0.01493079  0.33001038
   0.66015260  0.64465025  0.28727245
   0.85702215  0.48066796  0.30448238
   0.48499204  0.14856055  0.35243714
   0.06169461  0.14180436  0.26583262
   0.95175148  0.72112396  0.26573435
   0.51188498  0.68601907  0.21846674
   0.07262183  0.45357201  0.19376538
   0.31128541  0.49525566  0.28691030
   0.07737889  0.70471312  0.31536360
   0.94483477  0.95274190  0.22070076
   0.49299046  0.98265865  0.26292594
   0.49687728  0.44322749  0.25440309
   0.93082058  0.33506051  0.25049242
   0.37095385  0.96417252  0.31101437
   0.71198441  0.40403614  0.25447848
   0.11583170  0.48031043  0.25739291
   0.29784997  0.76476581  0.25980016
   0.47729727  0.68179975  0.30253546
   0.77931093  0.96919540  0.16627655
   0.96794528  0.31555909  0.14859147
   0.21716176  0.26439339  0.22580142
   0.84295140  0.07481174  0.29169189
   0.83804489  0.80822199  0.31496685
   0.91000010  0.95359236  0.45047965
   0.08107566  0.70329352  0.19002657
   0.60863354  0.48860462  0.19578758
   0.37786475  0.21238935  0.27755053
   0.43417184  0.17269463  0.21367641
   0.25504016  0.60964652  0.15174020
   0.05539912  0.17562215  0.20022508
   0.37593642  0.49421959  0.19707485
   0.11613372  0.88584522  0.24798409
   0.60572213  0.23560972  0.20948758
   0.41705423  0.40217595  0.33153479
   0.48544415  0.33666570  0.15598210
   0.74694963  0.77714689  0.23984737
   0.73935274  0.70019130  0.16922470
   0.25287212  0.32246910  0.16163629
   0.26382982  0.03940516  0.25924334
   0.20358751  0.01917989  0.18783016
   0.46515972  0.63269130  0.15309613
   0.36273581  0.44804132  0.10660987
   0.98215534  0.96244429  0.15932793
   0.09678269  0.80982432  0.12147017
   0.89991268  0.13169194  0.11115798
   0.72161648  0.18949890  0.14159125
   0.88808446  0.55078203  0.21304170
   0.55773060  0.04925352  0.14348275
   0.32634599  0.81586308  0.18492259
   0.11400207  0.15496106  0.13234700
   0.62770500  0.47916038  0.12636005
   0.84595653  0.19955753  0.19859121
   0.13132425  0.48998113  0.11835146
   0.32797816  0.86623581  0.11970818
   0.35231622  0.14976626  0.12405453
   0.00041131  0.63100715  0.07506692
   0.60160915  0.81325896  0.13496346
   0.95795504  0.63271831  0.13932410
   0.70313084  0.00344840  0.09026609
   0.81028317  0.41791600  0.15958966
   0.23910400  0.98637808  0.06855959
   0.23348931  0.26600482  0.07863786
   0.50465900  0.96697223  0.07859046
   0.03303503  0.00681265  0.08514306
   0.87283303  0.85169545  0.11084477
   0.76853562  0.35089951  0.09284909
   0.53661504  0.69104365  0.08554655
   0.52936997  0.27366203  0.08016289
   0.01229999  0.31467041  0.08159857
   0.22743461  0.68152259  0.07871019
   0.75441315  0.65406550  0.08460741
   0.64781257  0.82862136  0.03191753
   0.62500000  0.50000000  0.04175000
   0.87500000  0.83333000  0.04175000
   0.37500000  0.83333000  0.04175000
   0.37500000  0.50000000  0.04175000
   0.12500000  0.16667000  0.04175000
   0.12500000  0.50000000  0.04175000
   0.37500000  0.16667000  0.04175000
   0.87500000  0.50000000  0.04175000
   0.12500000  0.83333000  0.04175000
   0.62500000  0.16667000  0.04175000
   0.87500000  0.16667000  0.04175000
   0.00000000  0.00000000  0.00000000
   0.25000000  0.00000000  0.00000000
   0.75000000  0.00000000  0.00000000
   0.25000000  0.66667000  0.00000000
   0.00000000  0.66667000  0.00000000
   0.50000000  0.33333000  0.00000000
   0.75000000  0.33333000  0.00000000
   0.25000000  0.33333000  0.00000000
   0.75000000  0.66667000  0.00000000
   0.00000000  0.33333000  0.00000000
   0.50000000  0.66667000  0.00000000
   0.50000000  0.00000000  0.00000000
   0.77400725  0.90459288  0.42835283
   0.50118436  0.31338517  0.38841590
   0.79785282  0.43930512  0.40918412
   0.79964447  0.58022460  0.25673619
   0.96102593  0.09116917  0.40996793
   0.92128498  0.62595119  0.34599531
   0.17903208  0.02685915  0.36573531
   0.56315571  0.88512364  0.34337797
   0.14424799  0.68546442  0.26093485
   0.36570373  0.77224666  0.42249616
   0.58069361  0.49370730  0.43628226
   0.54538717  0.73024861  0.34702321
   0.97787269  0.79150222  0.43047857
   0.40782136  0.61107868  0.24818282
   0.18426401  0.33475987  0.28652650
   0.02503885  0.34896515  0.43569791
   0.95701897  0.95128983  0.27228576
   0.21306567  0.62523019  0.33773076
   0.09505002  0.63271933  0.43715166
   0.22245546  0.36139783  0.39127982
   0.51798649  0.00381836  0.49991524
   0.29647601  0.81973444  0.50834190
   0.82982668  0.59495374  0.48849568
   0.88890556  0.18542371  0.49880337
   0.03490567  0.76874441  0.55230934
   0.33914912  0.39784618  0.47747749
Direct configuration=    25
   0.48040793  0.66644202  0.45271422
   0.29351111  0.14455677  0.39711774
   0.16928076  0.41332783  0.43591614
   0.49813167  0.17287519  0.42856189
   0.68362829  0.10126668  0.41081702
   0.01301927  0.72187449  0.48735028
   0.53876565  0.58927863  0.38612268
   0.66624995  0.34996071  0.39099821
   0.89502715  0.26692217  0.42973887
   0.39020316  0.93474355  0.45533495
   0.71476249  0.60334561  0.43137323
   0.21345224  0.15943336  0.31985882
   0.99887769  0.30112515  0.31523290
   0.74658215  0.58985959  0.35753735
   0.18074669  0.64177381  0.39204065
   0.60535952  0.19693912  0.27750529
   0.09541780  0.19304684  0.38442612
   0.35614348  0.66807193  0.36264392
   0.25441382  0.67624160  0.45791137
   0.39206215  0.42228429  0.41719991
   0.10093284  0.90071490  0.39803700
   0.42868427  0.89715166  0.38544246
   0.70661147  0.83406807  0.37829816
   0.59287803  0.86934551  0.44737447
   0.60278816  0.41680184  0.33070800
   0.21445210  0.85086518  0.33767785
   0.78063866  0.27437909  0.34191067
   0.95261807  0.55346311  0.43940749
   0.17146816  0.43281808  0.34269630
   0.70150999  0.04468347  0.23194770
   0.67509598  0.03190167  0.33576684
   0.65373779  0.89167077  0.28449835
   0.84870003  0.04812934  0.36342863
   0.88709251  0.72794242  0.38991613
   0.58889662  0.92729669  0.19503267
   0.94847572  0.43287424  0.36993821
   0.00936161  0.01494024  0.33001427
   0.66020223  0.64468594  0.28726674
   0.85701155  0.48070304  0.30446905
   0.48495638  0.14858577  0.35244360
   0.06169946  0.14180014  0.26583190
   0.95171524  0.72109208  0.26574495
   0.51187493  0.68599204  0.21846237
   0.07260237  0.45357567  0.19377532
   0.31129941  0.49524323  0.28690627
   0.07738592  0.70472940  0.31535368
   0.94484522  0.95268907  0.22070150
   0.49296961  0.98265451  0.26293360
   0.49684897  0.44322864  0.25438633
   0.93081193  0.33508874  0.25049934
   0.37095020  0.96419845  0.31102190
   0.71196394  0.40400509  0.25449311
   0.11585392  0.48030537  0.25738302
   0.29785159  0.76476687  0.25979301
   0.47732482  0.68179406  0.30255221
   0.77929373  0.96915709  0.16627562
   0.96795513  0.31550852  0.14860086
   0.21718593  0.26441203  0.22579746
   0.84293545  0.07484613  0.29168981
   0.83805550  0.80817160  0.31496900
   0.91001923  0.95365848  0.45047506
   0.08104486  0.70330259  0.19003183
   0.60863706  0.48855818  0.19579612
   0.37787912  0.21240336  0.27754363
   0.43418502  0.17266912  0.21367558
   0.25503626  0.60969489  0.15173974
   0.05541806  0.17561267  0.20022950
   0.37590580  0.49416127  0.19706538
   0.11612255  0.88586711  0.24798675
   0.60572308  0.23559914  0.20949153
   0.41706484  0.40217418  0.33153173
   0.48543178  0.33668819  0.15597834
   0.74697291  0.77714231  0.23984476
   0.73936297  0.70020108  0.16921401
   0.25286581  0.32246247  0.16162844
   0.26381218  0.03939390  0.25924619
   0.20356436  0.01917389  0.18782956
   0.46518240  0.63268459  0.15309463
   0.36273146  0.44804718  0.10660684
   0.98213112  0.96245053  0.15932815
   0.09675030  0.80982299  0.12147806
   0.89988734  0.13167250  0.11116247
   0.72159900  0.18944533  0.14159610
   0.88807398  0.55081302  0.21304235
   0.55773265  0.04925318  0.14348762
   0.32638522  0.81588777  0.18492652
   0.11401388  0.15497534  0.13232394
   0.62764022  0.47911762  0.12637240
   0.84595782  0.19956323  0.19859306
   0.13135074  0.49002922  0.11835381
   0.32797106  0.86621906  0.11970314
   0.35233264  0.14974890  0.12405869
   0.00042843  0.63099696  0.07506137
   0.60158982  0.81321807  0.13495120
   0.95797308  0.63273158  0.13932403
   0.70313420  0.00345056  0.09026916
   0.81029662  0.41789426  0.15958379
   0.23908789  0.98639645  0.06856161
   0.23349940  0.26597376  0.07864214
   0.50468673  0.96697409  0.07858802
   0.03303699  0.00678273  0.08513861
   0.87281627  0.85170287  0.11084238
   0.76848693  0.35086770  0.09285089
   0.53659559  0.69107613  0.08554723
   0.52936190  0.27361334  0.08016149
   0.01234995  0.31470361  0.08160503
   0.22743737  0.68145094  0.07871097
   0.75443586  0.65402408  0.08459969
   0.64780012  0.82858526  0.03191713
   0.62500000  0.50000000  0.04175000
   0.87500000  0.83333000  0.04175000
   0.37500000  0.83333000  0.04175000
   0.37500000  0.50000000  0.04175000
   0.12500000  0.16667000  0.04175000
   0.12500000  0.50000000  0.04175000
   0.37500000  0.16667000  0.04175000
   0.87500000  0.50000000  0.04175000
   0.12500000  0.83333000  0.04175000
   0.62500000  0.16667000  0.04175000
   0.87500000  0.16667000  0.04175000
   0.00000000  0.00000000  0.00000000
   0.25000000  0.00000000  0.00000000
   0.75000000  0.00000000  0.00000000
   0.25000000  0.66667000  0.00000000
   0.00000000  0.66667000  0.00000000
   0.50000000  0.33333000  0.00000000
   0.75000000  0.33333000  0.00000000
   0.25000000  0.33333000  0.00000000
   0.75000000  0.66667000  0.00000000
   0.00000000  0.33333000  0.00000000
   0.50000000  0.66667000  0.00000000
   0.50000000  0.00000000  0.00000000
   0.77398357  0.90460063  0.42834303
   0.50123680  0.31339950  0.38841860
   0.79790817  0.43929463  0.40918811
   0.79974559  0.58014722  0.25674776
   0.96104668  0.09117159  0.40998116
   0.92128208  0.62606155  0.34599222
   0.17900507  0.02684567  0.36571388
   0.56321399  0.88508432  0.34335520
   0.14438810  0.68549227  0.26094335
   0.36568381  0.77221218  0.42250858
   0.58069922  0.49366264  0.43630630
   0.54544205  0.73017404  0.34702101
   0.97784621  0.79147622  0.43048983
   0.40777837  0.61111648  0.24819034
   0.18433674  0.33465063  0.28650329
   0.02498155  0.34892436  0.43568185
   0.95701224  0.95126806  0.27227688
   0.21306672  0.62528628  0.33773744
   0.09502310  0.63270978  0.43715817
   0.22249476  0.36136284  0.39124032
   0.51791666  0.00384182  0.49992477
   0.29653870  0.81966800  0.50833794
   0.82984489  0.59495268  0.48848543
   0.88889361  0.18538863  0.49880991
   0.03490148  0.76873132  0.55230159
   0.33917008  0.39785978  0.47747000
Direct configuration=    26
   0.48041787  0.66644704  0.45271730
   0.29349677  0.14458359  0.39710610
   0.16930715  0.41328574  0.43592151
   0.49811303  0.17283341  0.42856467
   0.68358108  0.10122161  0.41082274
   0.01301280  0.72185770  0.48733739
   0.53876990  0.58929770  0.38611851
   0.66624876  0.35000748  0.39099302
   0.89497614  0.26688845  0.42973384
   0.39020617  0.93473509  0.45532428
   0.71474498  0.60327850  0.43138059
   0.21348328  0.15937476  0.31985213
   0.99891376  0.30110685  0.31522994
   0.74658785  0.58986124  0.35754021
   0.18076254  0.64180970  0.39204230
   0.60537598  0.19695150  0.27750661
   0.09545022  0.19304028  0.38442522
   0.35612810  0.66804833  0.36263307
   0.25437587  0.67624125  0.45790167
   0.39209667  0.42231965  0.41720314
   0.10092074  0.90068273  0.39803707
   0.42868301  0.89715903  0.38544245
   0.70663945  0.83411638  0.37829693
   0.59289170  0.86934344  0.44737396
   0.60280987  0.41685206  0.33069381
   0.21445027  0.85085250  0.33768091
   0.78064418  0.27436489  0.34190996
   0.95262423  0.55345198  0.43941284
   0.17148395  0.43280275  0.34270387
   0.70149734  0.04470231  0.23195416
   0.67510384  0.03186935  0.33577510
   0.65373440  0.89167948  0.28450660
   0.84872867  0.04811856  0.36342395
   0.88711108  0.72794607  0.38991382
   0.58888366  0.92726958  0.19502904
   0.94847257  0.43287280  0.36993119
   0.00935500  0.01494964  0.33001816
   0.66025190  0.64472150  0.28726106
   0.85700096  0.48073819  0.30445573
   0.48492075  0.14861097  0.35245005
   0.06170434  0.14179593  0.26583118
   0.95167899  0.72106019  0.26575552
   0.51186496  0.68596518  0.21845800
   0.07258295  0.45357932  0.19378526
   0.31131337  0.49523083  0.28690223
   0.07739288  0.70474563  0.31534375
   0.94485557  0.95263625  0.22070222
   0.49294874  0.98265035  0.26294123
   0.49682072  0.44322966  0.25436959
   0.93080327  0.33511697  0.25050625
   0.37094658  0.96422436  0.31102945
   0.71194347  0.40397397  0.25450773
   0.11587607  0.48030033  0.25737312
   0.29785324  0.76476795  0.25978587
   0.47735229  0.68178834  0.30256894
   0.77927653  0.96911873  0.16627470
   0.96796501  0.31545804  0.14861026
   0.21721016  0.26443074  0.22579351
   0.84291945  0.07488058  0.29168772
   0.83806613  0.80812119  0.31497117
   0.91003834  0.95372474  0.45047047
   0.08101407  0.70331175  0.19003711
   0.60864061  0.48851176  0.19580465
   0.37789354  0.21241748  0.27753675
   0.43419813  0.17264359  0.21367474
   0.25503238  0.60974331  0.15173929
   0.05543695  0.17560319  0.20023391
   0.37587516  0.49410291  0.19705593
   0.11611138  0.88588899  0.24798941
   0.60572405  0.23558859  0.20949546
   0.41707546  0.40217237  0.33152869
   0.48541940  0.33671065  0.15597458
   0.74699627  0.77713771  0.23984210
   0.73937321  0.70021082  0.16920332
   0.25285951  0.32245583  0.16162059
   0.26379452  0.03938255  0.25924903
   0.20354125  0.01916786  0.18782894
   0.46520508  0.63267789  0.15309310
   0.36272712  0.44805307  0.10660381
   0.98210695  0.96245678  0.15932836
   0.09671796  0.80982164  0.12148595
   0.89986188  0.13165304  0.11116698
   0.72158145  0.18939183  0.14160095
   0.88806352  0.55084404  0.21304299
   0.55773464  0.04925297  0.14349248
   0.32642446  0.81591246  0.18493047
   0.11402573  0.15498958  0.13230088
   0.62757545  0.47907489  0.12638476
   0.84595909  0.19956892  0.19859493
   0.13137719  0.49007725  0.11835614
   0.32796400  0.86620229  0.11969811
   0.35234908  0.14973149  0.12406285
   0.00044553  0.63098683  0.07505583
   0.60157054  0.81317715  0.13493894
   0.95799108  0.63274479  0.13932399
   0.70313759  0.00345271  0.09027224
   0.81030999  0.41787263  0.15957792
   0.23907185  0.98641486  0.06856366
   0.23350952  0.26594282  0.07864644
   0.50471444  0.96697597  0.07858558
   0.03303896  0.00675275  0.08513414
   0.87279950  0.85171026  0.11083998
   0.76843826  0.35083589  0.09285268
   0.53657608  0.69110854  0.08554789
   0.52935377  0.27356473  0.08016012
   0.01239987  0.31473687  0.08161150
   0.22744020  0.68137925  0.07871174
   0.75445856  0.65398266  0.08459199
   0.64778764  0.82854918  0.03191675
   0.62500000  0.50000000  0.04175000
   0.87500000  0.83333000  0.04175000
   0.37500000  0.83333000  0.04175000
   0.37500000  0.50000000  0.04175000
   0.12500000  0.16667000  0.04175000
   0.12500000  0.50000000  0.04175000
   0.37500000  0.16667000  0.04175000
   0.87500000  0.50000000  0.04175000
   0.12500000  0.83333000  0.04175000
   0.62500000  0.16667000  0.04175000
   0.87500000  0.16667000  0.04175000
   0.00000000  0.00000000  0.00000000
   0.25000000  0.00000000  0.00000000
   0.75000000  0.00000000  0.00000000
   0.25000000  0.66667000  0.00000000
   0.00000000  0.66667000  0.00000000
   0.50000000  0.33333000  0.00000000
   0.75000000  0.33333000  0.00000000
   0.25000000  0.33333000  0.00000000
   0.75000000  0.66667000  0.00000000
   0.00000000  0.33333000  0.00000000
   0.50000000  0.66667000  0.00000000
   0.50000000  0.00000000  0.00000000
   0.77395940  0.90460835  0.42833316
   0.50128902  0.31341387  0.38842122
   0.79796399  0.43928427  0.40919207
   0.79984694  0.58007002  0.25675939
   0.96106759  0.09117379  0.40999433
   0.92127918  0.62617191  0.34598901
   0.17897820  0.02683250  0.36569239
   0.56327210  0.88504560  0.34333243
   0.14452816  0.68552007  0.26095188
   0.36566372  0.77217721  0.42252101
   0.58070463  0.49361828  0.43633031
   0.54549697  0.73009935  0.34701894
   0.97782009  0.79144975  0.43050115
   0.40773479  0.61115420  0.24819796
   0.18440959  0.33454109  0.28648014
   0.02492449  0.34888368  0.43566577
   0.95700578  0.95124602  0.27226816
   0.21306798  0.62534266  0.33774407
   0.09499655  0.63270055  0.43716482
   0.22253431  0.36132756  0.39120072
   0.51784690  0.00386533  0.49993429
   0.29660138  0.81960156  0.50833399
   0.82986310  0.59495164  0.48847518
   0.88888166  0.18535351  0.49881642
   0.03489728  0.76871821  0.55229382
   0.33919100  0.39787339  0.47746253
Direct configuration=    27
   0.48042781  0.66645200  0.45272037
   0.29348246  0.14461042  0.39709445
   0.16933353  0.41324371  0.43592690
   0.49809440  0.17279155  0.42856745
   0.68353388  0.10117646  0.41082846
   0.01300636  0.72184093  0.48732449
   0.53877418  0.58931670  0.38611434
   0.66624752  0.35005425  0.39098786
   0.89492502  0.26685467  0.42972881
   0.39020916  0.93472666  0.45531362
   0.71472746  0.60321140  0.43138795
   0.21351432  0.15931614  0.31984544
   0.99894984  0.30108851  0.31522697
   0.74659352  0.58986280  0.35754307
   0.18077835  0.64184561  0.39204395
   0.60539242  0.19696389  0.27750796
   0.09548255  0.19303379  0.38442434
   0.35611274  0.66802472  0.36262223
   0.25433791  0.67624092  0.45789195
   0.39213119  0.42235503  0.41720636
   0.10090856  0.90065053  0.39803716
   0.42868180  0.89716648  0.38544243
   0.70666740  0.83416471  0.37829573
   0.59290541  0.86934143  0.44737345
   0.60283159  0.41690228  0.33067959
   0.21444846  0.85083986  0.33768398
   0.78064973  0.27435072  0.34190924
   0.95263031  0.55344076  0.43941818
   0.17149971  0.43278732  0.34271143
   0.70148478  0.04472116  0.23196062
   0.67511168  0.03183713  0.33578336
   0.65373097  0.89168827  0.28451486
   0.84875736  0.04810775  0.36341928
   0.88712968  0.72794984  0.38991151
   0.58887064  0.92724241  0.19502542
   0.94846937  0.43287140  0.36992418
   0.00934846  0.01495900  0.33002205
   0.66030159  0.64475693  0.28725538
   0.85699038  0.48077339  0.30444240
   0.48488514  0.14863616  0.35245651
   0.06170923  0.14179171  0.26583048
   0.95164273  0.72102829  0.26576608
   0.51185508  0.68593848  0.21845361
   0.07256356  0.45358294  0.19379518
   0.31132729  0.49521845  0.28689818
   0.07739979  0.70476182  0.31533384
   0.94486583  0.95258344  0.22070292
   0.49292784  0.98264617  0.26294885
   0.49679252  0.44323057  0.25435286
   0.93079459  0.33514522  0.25051316
   0.37094299  0.96425027  0.31103702
   0.71192300  0.40394278  0.25452235
   0.11589813  0.48029531  0.25736322
   0.29785492  0.76476905  0.25977873
   0.47737970  0.68178262  0.30258563
   0.77925935  0.96908034  0.16627377
   0.96797493  0.31540766  0.14861966
   0.21723445  0.26444951  0.22578957
   0.84290340  0.07491511  0.29168562
   0.83807678  0.80807076  0.31497335
   0.91005744  0.95379114  0.45046588
   0.08098330  0.70332099  0.19004239
   0.60864420  0.48846536  0.19581316
   0.37790804  0.21243172  0.27752990
   0.43421115  0.17261803  0.21367389
   0.25502852  0.60979177  0.15173885
   0.05545577  0.17559372  0.20023831
   0.37584449  0.49404451  0.19704651
   0.11610019  0.88591087  0.24799207
   0.60572506  0.23557808  0.20949937
   0.41708609  0.40217053  0.33152568
   0.48540700  0.33673310  0.15597081
   0.74701969  0.77713310  0.23983941
   0.73938347  0.70022050  0.16919263
   0.25285323  0.32244919  0.16161274
   0.26377684  0.03937112  0.25925184
   0.20351816  0.01916179  0.18782832
   0.46522776  0.63267121  0.15309156
   0.36272280  0.44805899  0.10660078
   0.98208282  0.96246302  0.15932857
   0.09668567  0.80982025  0.12149385
   0.89983630  0.13163358  0.11117148
   0.72156383  0.18933839  0.14160581
   0.88805305  0.55087507  0.21304362
   0.55773658  0.04925289  0.14349732
   0.32646373  0.81593715  0.18493443
   0.11403763  0.15500380  0.13227781
   0.62751068  0.47903217  0.12639711
   0.84596036  0.19957460  0.19859680
   0.13140360  0.49012523  0.11835847
   0.32795699  0.86618551  0.11969308
   0.35236555  0.14971403  0.12406700
   0.00046261  0.63097676  0.07505029
   0.60155130  0.81313619  0.13492667
   0.95800903  0.63275795  0.13932396
   0.70314100  0.00345484  0.09027531
   0.81032329  0.41785111  0.15957205
   0.23905585  0.98643331  0.06856573
   0.23351966  0.26591199  0.07865077
   0.50474214  0.96697788  0.07858314
   0.03304094  0.00672274  0.08512966
   0.87278272  0.85171762  0.11083758
   0.76838962  0.35080409  0.09285445
   0.53655653  0.69114090  0.08554853
   0.52934559  0.27351618  0.08015879
   0.01244977  0.31477017  0.08161796
   0.22744307  0.68130752  0.07871252
   0.75448126  0.65394125  0.08458429
   0.64777513  0.82851310  0.03191636
   0.62500000  0.50000000  0.04175000
   0.87500000  0.83333000  0.04175000
   0.37500000  0.83333000  0.04175000
   0.37500000  0.50000000  0.04175000
   0.12500000  0.16667000  0.04175000
   0.12500000  0.50000000  0.04175000
   0.37500000  0.16667000  0.04175000
   0.87500000  0.50000000  0.04175000
   0.12500000  0.83333000  0.04175000
   0.62500000  0.16667000  0.04175000
   0.87500000  0.16667000  0.04175000
   0.00000000  0.00000000  0.00000000
   0.25000000  0.00000000  0.00000000
   0.75000000  0.00000000  0.00000000
   0.25000000  0.66667000  0.00000000
   0.00000000  0.66667000  0.00000000
   0.50000000  0.33333000  0.00000000
   0.75000000  0.33333000  0.00000000
   0.25000000  0.33333000  0.00000000
   0.75000000  0.66667000  0.00000000
   0.00000000  0.33333000  0.00000000
   0.50000000  0.66667000  0.00000000
   0.50000000  0.00000000  0.00000000
   0.77393472  0.90461603  0.42832323
   0.50134101  0.31342829  0.38842374
   0.79802028  0.43927404  0.40919600
   0.79994850  0.57999298  0.25677109
   0.96108865  0.09117576  0.41000743
   0.92127628  0.62628227  0.34598566
   0.17895148  0.02681964  0.36567085
   0.56333003  0.88500750  0.34330965
   0.14466817  0.68554781  0.26096044
   0.36564346  0.77214176  0.42253345
   0.58070983  0.49357421  0.43635431
   0.54555193  0.73002452  0.34701698
   0.97779431  0.79142281  0.43051253
   0.40769062  0.61119186  0.24820568
   0.18448255  0.33443127  0.28645704
   0.02486768  0.34884311  0.43564969
   0.95699958  0.95122372  0.27225960
   0.21306944  0.62539931  0.33775065
   0.09497040  0.63269165  0.43717161
   0.22257409  0.36129199  0.39116100
   0.51777720  0.00388887  0.49994379
   0.29666405  0.81953514  0.50833004
   0.82988131  0.59495062  0.48846495
   0.88886970  0.18531833  0.49882291
   0.03489307  0.76870508  0.55228602
   0.33921188  0.39788701  0.47745507
Direct configuration=    28
   0.48043778  0.66645690  0.45272343
   0.29346818  0.14463724  0.39708279
   0.16935990  0.41320172  0.43593232
   0.49807577  0.17274962  0.42857023
   0.68348670  0.10113123  0.41083417
   0.01299993  0.72182420  0.48731159
   0.53877848  0.58933563  0.38611018
   0.66624626  0.35010103  0.39098272
   0.89487381  0.26682085  0.42972379
   0.39021210  0.93471826  0.45530296
   0.71470995  0.60314428  0.43139532
   0.21354534  0.15925750  0.31983876
   0.99898593  0.30107013  0.31522400
   0.74659917  0.58986428  0.35754593
   0.18079414  0.64188153  0.39204559
   0.60540884  0.19697629  0.27750933
   0.09551481  0.19302736  0.38442347
   0.35609742  0.66800109  0.36261139
   0.25429994  0.67624059  0.45788223
   0.39216570  0.42239043  0.41720958
   0.10089630  0.90061831  0.39803726
   0.42868064  0.89717400  0.38544239
   0.70669533  0.83421306  0.37829455
   0.59291915  0.86933949  0.44737293
   0.60285332  0.41695248  0.33066534
   0.21444668  0.85082726  0.33768705
   0.78065530  0.27433656  0.34190851
   0.95263633  0.55342945  0.43942352
   0.17151545  0.43277177  0.34271899
   0.70147231  0.04474002  0.23196711
   0.67511951  0.03180501  0.33579162
   0.65372750  0.89169714  0.28452312
   0.84878610  0.04809691  0.36341464
   0.88714832  0.72795374  0.38990921
   0.58885755  0.92721518  0.19502182
   0.94846615  0.43287004  0.36991717
   0.00934199  0.01496832  0.33002592
   0.66035132  0.64479223  0.28724973
   0.85697981  0.48080866  0.30442908
   0.48484957  0.14866134  0.35246296
   0.06171415  0.14178749  0.26582979
   0.95160645  0.72099637  0.26577661
   0.51184529  0.68591196  0.21844921
   0.07254419  0.45358654  0.19380511
   0.31134118  0.49520609  0.28689412
   0.07740663  0.70477795  0.31532393
   0.94487598  0.95253064  0.22070361
   0.49290690  0.98264196  0.26295645
   0.49676438  0.44323135  0.25433615
   0.93078590  0.33517346  0.25052006
   0.37093943  0.96427617  0.31104459
   0.71190252  0.40391151  0.25453695
   0.11592011  0.48029031  0.25735332
   0.29785663  0.76477018  0.25977158
   0.47740704  0.68177687  0.30260230
   0.77924218  0.96904192  0.16627284
   0.96798489  0.31535737  0.14862906
   0.21725878  0.26446834  0.22578564
   0.84288730  0.07494970  0.29168352
   0.83808746  0.80802031  0.31497554
   0.91007652  0.95385767  0.45046129
   0.08095254  0.70333033  0.19004768
   0.60864783  0.48841897  0.19582166
   0.37792259  0.21244607  0.27752306
   0.43422409  0.17259244  0.21367304
   0.25502467  0.60984028  0.15173841
   0.05547455  0.17558425  0.20024270
   0.37581378  0.49398606  0.19703711
   0.11608900  0.88593274  0.24799473
   0.60572609  0.23556761  0.20950327
   0.41709673  0.40216865  0.33152269
   0.48539458  0.33675554  0.15596702
   0.74704318  0.77712846  0.23983668
   0.73939375  0.70023014  0.16918194
   0.25284696  0.32244254  0.16160488
   0.26375914  0.03935961  0.25925464
   0.20349510  0.01915570  0.18782768
   0.46525042  0.63266456  0.15308999
   0.36271849  0.44806494  0.10659776
   0.98205873  0.96246928  0.15932878
   0.09665344  0.80981884  0.12150176
   0.89981061  0.13161411  0.11117600
   0.72154615  0.18928501  0.14161067
   0.88804260  0.55090611  0.21304423
   0.55773846  0.04925294  0.14350215
   0.32650300  0.81596184  0.18493841
   0.11404958  0.15501800  0.13225474
   0.62744592  0.47898948  0.12640946
   0.84596162  0.19958028  0.19859868
   0.13142997  0.49017316  0.11836079
   0.32795003  0.86616870  0.11968805
   0.35238203  0.14969653  0.12407116
   0.00047969  0.63096676  0.07504476
   0.60153211  0.81309519  0.13491439
   0.95802693  0.63277105  0.13932395
   0.70314445  0.00345695  0.09027840
   0.81033650  0.41782969  0.15956619
   0.23903992  0.98645180  0.06856783
   0.23352982  0.26588127  0.07865512
   0.50476982  0.96697982  0.07858070
   0.03304292  0.00669267  0.08512515
   0.87276593  0.85172494  0.11083517
   0.76834099  0.35077229  0.09285619
   0.53653693  0.69117319  0.08554916
   0.52933736  0.27346770  0.08015749
   0.01249963  0.31480353  0.08162441
   0.22744601  0.68123577  0.07871330
   0.75450395  0.65389983  0.08457660
   0.64776259  0.82847705  0.03191599
   0.62500000  0.50000000  0.04175000
   0.87500000  0.83333000  0.04175000
   0.37500000  0.83333000  0.04175000
   0.37500000  0.50000000  0.04175000
   0.12500000  0.16667000  0.04175000
   0.12500000  0.50000000  0.04175000
   0.37500000  0.16667000  0.04175000
   0.87500000  0.50000000  0.04175000
   0.12500000  0.83333000  0.04175000
   0.62500000  0.16667000  0.04175000
   0.87500000  0.16667000  0.04175000
   0.00000000  0.00000000  0.00000000
   0.25000000  0.00000000  0.00000000
   0.75000000  0.00000000  0.00000000
   0.25000000  0.66667000  0.00000000
   0.00000000  0.66667000  0.00000000
   0.50000000  0.33333000  0.00000000
   0.75000000  0.33333000  0.00000000
   0.25000000  0.33333000  0.00000000
   0.75000000  0.66667000  0.00000000
   0.00000000  0.33333000  0.00000000
   0.50000000  0.66667000  0.00000000
   0.50000000  0.00000000  0.00000000
   0.77390955  0.90462369  0.42831324
   0.50139278  0.31344275  0.38842617
   0.79807703  0.43926393  0.40919991
   0.80005028  0.57991611  0.25678286
   0.96110987  0.09117750  0.41002047
   0.92127338  0.62639262  0.34598219
   0.17892491  0.02680707  0.36564926
   0.56338779  0.88497000  0.34328688
   0.14480810  0.68557551  0.26096902
   0.36562303  0.77210583  0.42254589
   0.58071484  0.49353044  0.43637828
   0.54560693  0.72994958  0.34701515
   0.97776889  0.79139539  0.43052397
   0.40764588  0.61122945  0.24821349
   0.18455563  0.33432115  0.28643399
   0.02481113  0.34880264  0.43563358
   0.95699366  0.95120117  0.27225121
   0.21307110  0.62545624  0.33775719
   0.09494463  0.63268308  0.43717853
   0.22261412  0.36125613  0.39112119
   0.51770757  0.00391245  0.49995329
   0.29672670  0.81946873  0.50832609
   0.82989953  0.59494961  0.48845472
   0.88885773  0.18528310  0.49882938
   0.03488884  0.76869193  0.55227819
   0.33923271  0.39790065  0.47744762
Direct configuration=    29
   0.48044775  0.66646174  0.45272648
   0.29345392  0.14466406  0.39707112
   0.16938627  0.41315977  0.43593777
   0.49805715  0.17270761  0.42857302
   0.68343954  0.10108591  0.41083989
   0.01299352  0.72180750  0.48729868
   0.53878280  0.58935450  0.38610603
   0.66624495  0.35014780  0.39097760
   0.89482251  0.26678697  0.42971878
   0.39021502  0.93470989  0.45529229
   0.71469243  0.60307716  0.43140268
   0.21357637  0.15919884  0.31983209
   0.99902203  0.30105172  0.31522104
   0.74660480  0.58986567  0.35754879
   0.18080989  0.64191746  0.39204723
   0.60542525  0.19698869  0.27751073
   0.09554698  0.19302100  0.38442261
   0.35608213  0.66797744  0.36260055
   0.25426196  0.67624027  0.45787249
   0.39220021  0.42242586  0.41721278
   0.10088396  0.90058605  0.39803739
   0.42867954  0.89718160  0.38544234
   0.70672323  0.83426142  0.37829341
   0.59293292  0.86933761  0.44737240
   0.60287505  0.41700267  0.33065107
   0.21444491  0.85081470  0.33769012
   0.78066091  0.27432243  0.34190777
   0.95264228  0.55341805  0.43942886
   0.17153116  0.43275612  0.34272654
   0.70145995  0.04475888  0.23197360
   0.67512733  0.03177299  0.33579989
   0.65372399  0.89170609  0.28453139
   0.84881489  0.04808604  0.36341001
   0.88716699  0.72795776  0.38990692
   0.58884441  0.92718789  0.19501824
   0.94846290  0.43286871  0.36991016
   0.00933559  0.01497759  0.33002979
   0.66040107  0.64482739  0.28724409
   0.85696926  0.48084399  0.30441577
   0.48481403  0.14868651  0.35246940
   0.06171910  0.14178326  0.26582910
   0.95157015  0.72096444  0.26578712
   0.51183559  0.68588561  0.21844481
   0.07252486  0.45359012  0.19381502
   0.31135504  0.49519374  0.28689004
   0.07741341  0.70479404  0.31531403
   0.94488603  0.95247786  0.22070428
   0.49288594  0.98263773  0.26296402
   0.49673630  0.44323201  0.25431946
   0.93077720  0.33520172  0.25052695
   0.37093590  0.96430205  0.31105218
   0.71188204  0.40388017  0.25455154
   0.11594201  0.48028533  0.25734342
   0.29785836  0.76477133  0.25976444
   0.47743431  0.68177111  0.30261893
   0.77922502  0.96900345  0.16627191
   0.96799488  0.31530717  0.14863847
   0.21728318  0.26448724  0.22578172
   0.84287115  0.07498437  0.29168141
   0.83809816  0.80796984  0.31497775
   0.91009559  0.95392433  0.45045669
   0.08092180  0.70333975  0.19005298
   0.60865150  0.48837260  0.19583014
   0.37793722  0.21246053  0.27751624
   0.43423695  0.17256681  0.21367217
   0.25502084  0.60988883  0.15173797
   0.05549326  0.17557478  0.20024707
   0.37578306  0.49392757  0.19702774
   0.11607780  0.88595461  0.24799738
   0.60572714  0.23555717  0.20950715
   0.41710738  0.40216674  0.33151973
   0.48538215  0.33677795  0.15596323
   0.74706674  0.77712380  0.23983391
   0.73940404  0.70023972  0.16917124
   0.25284071  0.32243589  0.16159702
   0.26374142  0.03934802  0.25925741
   0.20347207  0.01914957  0.18782703
   0.46527309  0.63265792  0.15308841
   0.36271421  0.44807092  0.10659474
   0.98203469  0.96247554  0.15932899
   0.09662125  0.80981740  0.12150967
   0.89978479  0.13159463  0.11118051
   0.72152840  0.18923169  0.14161555
   0.88803215  0.55093717  0.21304482
   0.55774028  0.04925312  0.14350696
   0.32654229  0.81598653  0.18494241
   0.11406158  0.15503216  0.13223166
   0.62738117  0.47894680  0.12642180
   0.84596287  0.19958596  0.19860056
   0.13145630  0.49022103  0.11836310
   0.32794312  0.86615188  0.11968304
   0.35239854  0.14967898  0.12407531
   0.00049675  0.63095683  0.07503924
   0.60151296  0.81305416  0.13490209
   0.95804480  0.63278410  0.13932396
   0.70314793  0.00345905  0.09028148
   0.81034963  0.41780838  0.15956033
   0.23902404  0.98647033  0.06856995
   0.23354000  0.26585066  0.07865949
   0.50479749  0.96698179  0.07857825
   0.03304490  0.00666255  0.08512061
   0.87274913  0.85173223  0.11083276
   0.76829239  0.35074050  0.09285792
   0.53651728  0.69120543  0.08554977
   0.52932908  0.27341930  0.08015622
   0.01254947  0.31483693  0.08163086
   0.22744900  0.68116397  0.07871409
   0.75452663  0.65385841  0.08456892
   0.64775002  0.82844101  0.03191562
   0.62500000  0.50000000  0.04175000
   0.87500000  0.83333000  0.04175000
   0.37500000  0.83333000  0.04175000
   0.37500000  0.50000000  0.04175000
   0.12500000  0.16667000  0.04175000
   0.12500000  0.50000000  0.04175000
   0.37500000  0.16667000  0.04175000
   0.87500000  0.50000000  0.04175000
   0.12500000  0.83333000  0.04175000
   0.62500000  0.16667000  0.04175000
   0.87500000  0.16667000  0.04175000
   0.00000000  0.00000000  0.00000000
   0.25000000  0.00000000  0.00000000
   0.75000000  0.00000000  0.00000000
   0.25000000  0.66667000  0.00000000
   0.00000000  0.66667000  0.00000000
   0.50000000  0.33333000  0.00000000
   0.75000000  0.33333000  0.00000000
   0.25000000  0.33333000  0.00000000
   0.75000000  0.66667000  0.00000000
   0.00000000  0.33333000  0.00000000
   0.50000000  0.66667000  0.00000000
   0.50000000  0.00000000  0.00000000
   0.77388389  0.90463132  0.42830320
   0.50144432  0.31345725  0.38842851
   0.79813425  0.43925394  0.40920379
   0.80015228  0.57983942  0.25679468
   0.96113123  0.09117901  0.41003343
   0.92127049  0.62650297  0.34597859
   0.17889849  0.02679482  0.36562761
   0.56344538  0.88493310  0.34326410
   0.14494798  0.68560314  0.26097762
   0.36560243  0.77206942  0.42255834
   0.58071963  0.49348695  0.43640223
   0.54566197  0.72987451  0.34701343
   0.97774383  0.79136750  0.43053547
   0.40760055  0.61126697  0.24822140
   0.18462882  0.33421075  0.28641100
   0.02475483  0.34876229  0.43561747
   0.95698800  0.95117835  0.27224298
   0.21307297  0.62551343  0.33776367
   0.09491925  0.63267484  0.43718559
   0.22265438  0.36121998  0.39108126
   0.51763800  0.00393607  0.49996278
   0.29678934  0.81940233  0.50832214
   0.82991774  0.59494862  0.48844450
   0.88884575  0.18524782  0.49883581
   0.03488461  0.76867877  0.55227033
   0.33925350  0.39791429  0.47744018
Direct configuration=    30
   0.48045775  0.66646653  0.45272952
   0.29343970  0.14469087  0.39705945
   0.16941262  0.41311788  0.43594324
   0.49803853  0.17266553  0.42857580
   0.68339239  0.10104052  0.41084559
   0.01298713  0.72179084  0.48728576
   0.53878715  0.58937330  0.38610187
   0.66624362  0.35019457  0.39097251
   0.89477110  0.26675304  0.42971378
   0.39021790  0.93470155  0.45528163
   0.71467491  0.60301004  0.43141005
   0.21360739  0.15914016  0.31982542
   0.99905813  0.30103326  0.31521807
   0.74661042  0.58986698  0.35755165
   0.18082562  0.64195339  0.39204886
   0.60544165  0.19700110  0.27751215
   0.09557907  0.19301471  0.38442176
   0.35606686  0.66795377  0.36258971
   0.25422396  0.67623995  0.45786274
   0.39223471  0.42246131  0.41721597
   0.10087154  0.90055376  0.39803753
   0.42867849  0.89718927  0.38544229
   0.70675112  0.83430980  0.37829228
   0.59294672  0.86933579  0.44737185
   0.60289679  0.41705285  0.33063677
   0.21444317  0.85080217  0.33769320
   0.78066654  0.27430832  0.34190701
   0.95264817  0.55340655  0.43943418
   0.17154686  0.43274037  0.34273410
   0.70144769  0.04477776  0.23198011
   0.67513514  0.03174108  0.33580816
   0.65372043  0.89171513  0.28453967
   0.84884374  0.04807514  0.36340540
   0.88718569  0.72796190  0.38990463
   0.58883120  0.92716053  0.19501468
   0.94845961  0.43286741  0.36990316
   0.00932925  0.01498682  0.33003366
   0.66045086  0.64486243  0.28723847
   0.85695873  0.48087937  0.30440245
   0.48477853  0.14871167  0.35247585
   0.06172407  0.14177903  0.26582843
   0.95153384  0.72093250  0.26579761
   0.51182598  0.68585942  0.21844039
   0.07250556  0.45359367  0.19382493
   0.31136887  0.49518142  0.28688596
   0.07742013  0.70481008  0.31530414
   0.94489598  0.95242508  0.22070493
   0.49286494  0.98263348  0.26297157
   0.49670828  0.44323255  0.25430279
   0.93076848  0.33522997  0.25053384
   0.37093240  0.96432793  0.31105979
   0.71186155  0.40384875  0.25456613
   0.11596383  0.48028037  0.25733351
   0.29786012  0.76477251  0.25975730
   0.47746151  0.68176533  0.30263554
   0.77920788  0.96896495  0.16627098
   0.96800491  0.31525706  0.14864787
   0.21730763  0.26450620  0.22577781
   0.84285495  0.07501910  0.29167930
   0.83810888  0.80791934  0.31497998
   0.91011463  0.95399113  0.45045208
   0.08089107  0.70334926  0.19005829
   0.60865522  0.48832625  0.19583861
   0.37795190  0.21247511  0.27750945
   0.43424972  0.17254116  0.21367130
   0.25501702  0.60993743  0.15173754
   0.05551193  0.17556532  0.20025144
   0.37575230  0.49386904  0.19701839
   0.11606659  0.88597647  0.24800003
   0.60572822  0.23554676  0.20951103
   0.41711803  0.40216479  0.33151680
   0.48536971  0.33680035  0.15595942
   0.74709036  0.77711912  0.23983110
   0.73941434  0.70024925  0.16916054
   0.25283447  0.32242923  0.16158916
   0.26372368  0.03933634  0.25926016
   0.20344907  0.01914340  0.18782637
   0.46529574  0.63265131  0.15308681
   0.36270994  0.44807693  0.10659171
   0.98201069  0.96248180  0.15932919
   0.09658912  0.80981594  0.12151758
   0.89975886  0.13157514  0.11118504
   0.72151059  0.18917844  0.14162043
   0.88802171  0.55096825  0.21304539
   0.55774205  0.04925343  0.14351176
   0.32658159  0.81601122  0.18494642
   0.11407363  0.15504630  0.13220857
   0.62731643  0.47890415  0.12643415
   0.84596410  0.19959163  0.19860245
   0.13148259  0.49026886  0.11836540
   0.32793626  0.86613505  0.11967802
   0.35241507  0.14966138  0.12407947
   0.00051379  0.63094695  0.07503372
   0.60149386  0.81301309  0.13488979
   0.95806262  0.63279708  0.13932399
   0.70315143  0.00346114  0.09028457
   0.81036268  0.41778717  0.15955447
   0.23900822  0.98648890  0.06857210
   0.23355021  0.26582016  0.07866389
   0.50482515  0.96698379  0.07857581
   0.03304689  0.00663239  0.08511606
   0.87273232  0.85173949  0.11083034
   0.76824382  0.35070871  0.09285963
   0.53649758  0.69123760  0.08555037
   0.52932075  0.27337096  0.08015499
   0.01259927  0.31487038  0.08163731
   0.22745205  0.68109215  0.07871488
   0.75454931  0.65381700  0.08456125
   0.64773742  0.82840499  0.03191525
   0.62500000  0.50000000  0.04175000
   0.87500000  0.83333000  0.04175000
   0.37500000  0.83333000  0.04175000
   0.37500000  0.50000000  0.04175000
   0.12500000  0.16667000  0.04175000
   0.12500000  0.50000000  0.04175000
   0.37500000  0.16667000  0.04175000
   0.87500000  0.50000000  0.04175000
   0.12500000  0.83333000  0.04175000
   0.62500000  0.16667000  0.04175000
   0.87500000  0.16667000  0.04175000
   0.00000000  0.00000000  0.00000000
   0.25000000  0.00000000  0.00000000
   0.75000000  0.00000000  0.00000000
   0.25000000  0.66667000  0.00000000
   0.00000000  0.66667000  0.00000000
   0.50000000  0.33333000  0.00000000
   0.75000000  0.33333000  0.00000000
   0.25000000  0.33333000  0.00000000
   0.75000000  0.66667000  0.00000000
   0.00000000  0.33333000  0.00000000
   0.50000000  0.66667000  0.00000000
   0.50000000  0.00000000  0.00000000
   0.77385774  0.90463892  0.42829309
   0.50149564  0.31347180  0.38843075
   0.79819193  0.43924408  0.40920765
   0.80025449  0.57976289  0.25680657
   0.96115275  0.09118029  0.41004633
   0.92126761  0.62661330  0.34597485
   0.17887222  0.02678286  0.36560591
   0.56350279  0.88489679  0.34324133
   0.14508779  0.68563072  0.26098625
   0.36558167  0.77203254  0.42257079
   0.58072422  0.49344376  0.43642615
   0.54571706  0.72979933  0.34701184
   0.97771911  0.79133914  0.43054702
   0.40755465  0.61130441  0.24822940
   0.18470213  0.33410007  0.28638806
   0.02469880  0.34872205  0.43560134
   0.95698260  0.95115528  0.27223492
   0.21307505  0.62557090  0.33777011
   0.09489426  0.63266692  0.43719279
   0.22269488  0.36118355  0.39104124
   0.51756849  0.00395973  0.49997226
   0.29685197  0.81933595  0.50831819
   0.82993596  0.59494765  0.48843429
   0.88883377  0.18521248  0.49884222
   0.03488036  0.76866559  0.55226244
   0.33927424  0.39792795  0.47743276
Direct configuration=    31
   0.48046776  0.66647125  0.45273255
   0.29342550  0.14471769  0.39704777
   0.16943897  0.41307603  0.43594873
   0.49801992  0.17262338  0.42857858
   0.68334527  0.10099504  0.41085129
   0.01298075  0.72177420  0.48727285
   0.53879152  0.58939203  0.38609772
   0.66624225  0.35024133  0.39096743
   0.89471960  0.26671907  0.42970878
   0.39022075  0.93469323  0.45527097
   0.71465740  0.60294291  0.43141743
   0.21363840  0.15908146  0.31981875
   0.99909425  0.30101476  0.31521510
   0.74661600  0.58986820  0.35755451
   0.18084131  0.64198934  0.39205048
   0.60545803  0.19701351  0.27751360
   0.09561108  0.19300849  0.38442092
   0.35605163  0.66793008  0.36257887
   0.25418596  0.67623965  0.45785299
   0.39226921  0.42249677  0.41721916
   0.10085904  0.90052144  0.39803769
   0.42867749  0.89719701  0.38544222
   0.70677898  0.83435820  0.37829119
   0.59296056  0.86933403  0.44737130
   0.60291854  0.41710302  0.33062244
   0.21444145  0.85078969  0.33769628
   0.78067220  0.27429424  0.34190624
   0.95265398  0.55339496  0.43943951
   0.17156252  0.43272450  0.34274164
   0.70143552  0.04479664  0.23198663
   0.67514294  0.03170927  0.33581644
   0.65371683  0.89172424  0.28454795
   0.84887264  0.04806421  0.36340081
   0.88720442  0.72796617  0.38990235
   0.58881794  0.92713312  0.19501113
   0.94845630  0.43286616  0.36989617
   0.00932299  0.01499600  0.33003752
   0.66050067  0.64489733  0.28723286
   0.85694820  0.48091482  0.30438914
   0.48474305  0.14873682  0.35248229
   0.06172906  0.14177479  0.26582776
   0.95149752  0.72090055  0.26580808
   0.51181646  0.68583341  0.21843597
   0.07248629  0.45359720  0.19383483
   0.31138266  0.49516912  0.28688186
   0.07742679  0.70482607  0.31529425
   0.94490583  0.95237232  0.22070557
   0.49284391  0.98262920  0.26297911
   0.49668031  0.44323297  0.25428613
   0.93075974  0.33525824  0.25054072
   0.37092893  0.96435379  0.31106741
   0.71184107  0.40381726  0.25458071
   0.11598556  0.48027543  0.25732360
   0.29786191  0.76477371  0.25975016
   0.47748863  0.68175953  0.30265212
   0.77919075  0.96892641  0.16627005
   0.96801498  0.31520705  0.14865728
   0.21733214  0.26452522  0.22577392
   0.84283870  0.07505390  0.29167718
   0.83811962  0.80786882  0.31498222
   0.91013366  0.95405806  0.45044748
   0.08086035  0.70335886  0.19006361
   0.60865897  0.48827991  0.19584707
   0.37796665  0.21248981  0.27750267
   0.43426241  0.17251548  0.21367042
   0.25501323  0.60998608  0.15173712
   0.05553053  0.17555586  0.20025579
   0.37572151  0.49381047  0.19700907
   0.11605537  0.88599833  0.24800268
   0.60572934  0.23553639  0.20951488
   0.41712870  0.40216281  0.33151389
   0.48535725  0.33682273  0.15595561
   0.74711406  0.77711443  0.23982826
   0.73942466  0.70025873  0.16914983
   0.25282824  0.32242256  0.16158130
   0.26370591  0.03932459  0.25926290
   0.20342609  0.01913721  0.18782570
   0.46531839  0.63264471  0.15308519
   0.36270568  0.44808297  0.10658869
   0.98198673  0.96248807  0.15932939
   0.09655704  0.80981444  0.12152550
   0.89973281  0.13155564  0.11118956
   0.72149271  0.18912525  0.14162532
   0.88801128  0.55099934  0.21304595
   0.55774376  0.04925387  0.14351654
   0.32662091  0.81603591  0.18495045
   0.11408573  0.15506042  0.13218549
   0.62725170  0.47886151  0.12644649
   0.84596533  0.19959730  0.19860435
   0.13150884  0.49031663  0.11836769
   0.32792944  0.86611819  0.11967302
   0.35243163  0.14964374  0.12408362
   0.00053083  0.63093714  0.07502821
   0.60147480  0.81297198  0.13487748
   0.95808039  0.63281002  0.13932404
   0.70315497  0.00346321  0.09028766
   0.81037564  0.41776607  0.15954861
   0.23899246  0.98650751  0.06857427
   0.23356043  0.26578978  0.07866831
   0.50485279  0.96698581  0.07857336
   0.03304888  0.00660219  0.08511149
   0.87271550  0.85174672  0.11082792
   0.76819526  0.35067693  0.09286131
   0.53647782  0.69126971  0.08555096
   0.52931236  0.27332270  0.08015379
   0.01264904  0.31490388  0.08164376
   0.22745515  0.68102029  0.07871567
   0.75457197  0.65377558  0.08455359
   0.64772479  0.82836898  0.03191489
   0.62500000  0.50000000  0.04175000
   0.87500000  0.83333000  0.04175000
   0.37500000  0.83333000  0.04175000
   0.37500000  0.50000000  0.04175000
   0.12500000  0.16667000  0.04175000
   0.12500000  0.50000000  0.04175000
   0.37500000  0.16667000  0.04175000
   0.87500000  0.50000000  0.04175000
   0.12500000  0.83333000  0.04175000
   0.62500000  0.16667000  0.04175000
   0.87500000  0.16667000  0.04175000
   0.00000000  0.00000000  0.00000000
   0.25000000  0.00000000  0.00000000
   0.75000000  0.00000000  0.00000000
   0.25000000  0.66667000  0.00000000
   0.00000000  0.66667000  0.00000000
   0.50000000  0.33333000  0.00000000
   0.75000000  0.33333000  0.00000000
   0.25000000  0.33333000  0.00000000
   0.75000000  0.66667000  0.00000000
   0.00000000  0.33333000  0.00000000
   0.50000000  0.66667000  0.00000000
   0.50000000  0.00000000  0.00000000
   0.77383110  0.90464649  0.42828292
   0.50154673  0.31348639  0.38843291
   0.79825008  0.43923434  0.40921147
   0.80035691  0.57968655  0.25681853
   0.96117442  0.09118134  0.41005916
   0.92126473  0.62672361  0.34597099
   0.17884609  0.02677121  0.36558416
   0.56356002  0.88486106  0.34321855
   0.14522753  0.68565824  0.26099491
   0.36556073  0.77199518  0.42258325
   0.58072861  0.49340086  0.43645006
   0.54577219  0.72972404  0.34701036
   0.97769475  0.79131030  0.43055863
   0.40750818  0.61134179  0.24823749
   0.18477554  0.33398911  0.28636518
   0.02464303  0.34868193  0.43558520
   0.95697747  0.95113195  0.27222703
   0.21307732  0.62562862  0.33777650
   0.09486967  0.63265934  0.43720012
   0.22273561  0.36114683  0.39100112
   0.51749905  0.00398343  0.49998172
   0.29691458  0.81926957  0.50831424
   0.82995418  0.59494670  0.48842408
   0.88882178  0.18517709  0.49884860
   0.03487611  0.76865239  0.55225452
   0.33929494  0.39794162  0.47742535
Direct configuration=    32
   0.48047779  0.66647592  0.45273558
   0.29341133  0.14474450  0.39703607
   0.16946531  0.41303423  0.43595425
   0.49800131  0.17258115  0.42858136
   0.68329816  0.10094949  0.41085699
   0.01297440  0.72175761  0.48725992
   0.53879592  0.58941069  0.38609358
   0.66624084  0.35028810  0.39096239
   0.89466801  0.26668504  0.42970379
   0.39022357  0.93468494  0.45526031
   0.71463988  0.60287577  0.43142481
   0.21366941  0.15902274  0.31981210
   0.99913037  0.30099623  0.31521213
   0.74662157  0.58986934  0.35755736
   0.18085698  0.64202529  0.39205211
   0.60547440  0.19702594  0.27751507
   0.09564300  0.19300233  0.38442009
   0.35603643  0.66790637  0.36256803
   0.25414794  0.67623934  0.45784321
   0.39230370  0.42253226  0.41722233
   0.10084646  0.90048909  0.39803786
   0.42867655  0.89720482  0.38544215
   0.70680682  0.83440661  0.37829012
   0.59297443  0.86933233  0.44737073
   0.60294029  0.41715318  0.33060808
   0.21443975  0.85077724  0.33769936
   0.78067788  0.27428017  0.34190546
   0.95265972  0.55338327  0.43944482
   0.17157817  0.43270854  0.34274918
   0.70142345  0.04481552  0.23199317
   0.67515073  0.03167757  0.33582471
   0.65371320  0.89173343  0.28455624
   0.84890158  0.04805324  0.36339624
   0.88722319  0.72797056  0.38990008
   0.58880461  0.92710565  0.19500761
   0.94845295  0.43286494  0.36988918
   0.00931680  0.01500514  0.33004138
   0.66055051  0.64493210  0.28722727
   0.85693770  0.48095033  0.30437583
   0.48470760  0.14876195  0.35248872
   0.06173408  0.14177055  0.26582711
   0.95146118  0.72086858  0.26581853
   0.51180702  0.68580756  0.21843153
   0.07246704  0.45360071  0.19384473
   0.31139642  0.49515683  0.28687775
   0.07743339  0.70484202  0.31528437
   0.94491558  0.95231957  0.22070619
   0.49282285  0.98262490  0.26298662
   0.49665239  0.44323327  0.25426949
   0.93075099  0.33528651  0.25054760
   0.37092550  0.96437965  0.31107504
   0.71182058  0.40378570  0.25459528
   0.11600721  0.48027051  0.25731370
   0.29786373  0.76477493  0.25974301
   0.47751569  0.68175371  0.30266867
   0.77917364  0.96888783  0.16626912
   0.96802508  0.31515712  0.14866669
   0.21735670  0.26454431  0.22577003
   0.84282240  0.07508877  0.29167506
   0.83813039  0.80781829  0.31498448
   0.91015267  0.95412512  0.45044287
   0.08082964  0.70336855  0.19006893
   0.60866276  0.48823359  0.19585551
   0.37798147  0.21250461  0.27749591
   0.43427501  0.17248978  0.21366953
   0.25500944  0.61003477  0.15173670
   0.05554908  0.17554640  0.20026012
   0.37569070  0.49375185  0.19699977
   0.11604414  0.88602017  0.24800533
   0.60573047  0.23552605  0.20951872
   0.41713938  0.40216080  0.33151101
   0.48534477  0.33684509  0.15595178
   0.74713782  0.77710971  0.23982537
   0.73943499  0.70026816  0.16913913
   0.25282203  0.32241589  0.16157343
   0.26368813  0.03931276  0.25926561
   0.20340315  0.01913098  0.18782502
   0.46534104  0.63263814  0.15308355
   0.36270145  0.44808903  0.10658568
   0.98196282  0.96249434  0.15932959
   0.09652502  0.80981292  0.12153343
   0.89970664  0.13153613  0.11119409
   0.72147476  0.18907212  0.14163022
   0.88800085  0.55103044  0.21304649
   0.55774541  0.04925443  0.14352130
   0.32666024  0.81606060  0.18495450
   0.11409788  0.15507450  0.13216240
   0.62718698  0.47881890  0.12645882
   0.84596655  0.19960296  0.19860626
   0.13153505  0.49036434  0.11836998
   0.32792267  0.86610132  0.11966801
   0.35244820  0.14962605  0.12408777
   0.00054785  0.63092740  0.07502271
   0.60145578  0.81293084  0.13486515
   0.95809812  0.63282289  0.13932411
   0.70315853  0.00346527  0.09029076
   0.81038853  0.41774507  0.15954275
   0.23897676  0.98652616  0.06857646
   0.23357068  0.26575950  0.07867275
   0.50488042  0.96698787  0.07857091
   0.03305087  0.00657193  0.08510689
   0.87269867  0.85175391  0.11082548
   0.76814673  0.35064516  0.09286298
   0.53645802  0.69130176  0.08555152
   0.52930393  0.27327451  0.08015262
   0.01269879  0.31493743  0.08165020
   0.22745831  0.68094840  0.07871647
   0.75459464  0.65373417  0.08454593
   0.64771212  0.82833299  0.03191454
   0.62500000  0.50000000  0.04175000
   0.87500000  0.83333000  0.04175000
   0.37500000  0.83333000  0.04175000
   0.37500000  0.50000000  0.04175000
   0.12500000  0.16667000  0.04175000
   0.12500000  0.50000000  0.04175000
   0.37500000  0.16667000  0.04175000
   0.87500000  0.50000000  0.04175000
   0.12500000  0.83333000  0.04175000
   0.62500000  0.16667000  0.04175000
   0.87500000  0.16667000  0.04175000
   0.00000000  0.00000000  0.00000000
   0.25000000  0.00000000  0.00000000
   0.75000000  0.00000000  0.00000000
   0.25000000  0.66667000  0.00000000
   0.00000000  0.66667000  0.00000000
   0.50000000  0.33333000  0.00000000
   0.75000000  0.33333000  0.00000000
   0.25000000  0.33333000  0.00000000
   0.75000000  0.66667000  0.00000000
   0.00000000  0.33333000  0.00000000
   0.50000000  0.66667000  0.00000000
   0.50000000  0.00000000  0.00000000
   0.77380396  0.90465403  0.42827269
   0.50159759  0.31350102  0.38843498
   0.79830868  0.43922473  0.40921527
   0.80045954  0.57961037  0.25683055
   0.96119625  0.09118216  0.41007192
   0.92126186  0.62683391  0.34596699
   0.17882010  0.02675986  0.36556236
   0.56361706  0.88482592  0.34319578
   0.14536720  0.68568569  0.26100359
   0.36553963  0.77195735  0.42259571
   0.58073280  0.49335825  0.43647394
   0.54582736  0.72964864  0.34700900
   0.97767075  0.79128100  0.43057030
   0.40746114  0.61137909  0.24824568
   0.18484907  0.33387787  0.28634235
   0.02458753  0.34864192  0.43556904
   0.95697261  0.95110837  0.27221930
   0.21307979  0.62568661  0.33778285
   0.09484547  0.63265208  0.43720759
   0.22277657  0.36110984  0.39096091
   0.51742967  0.00400717  0.49999118
   0.29697718  0.81920320  0.50831030
   0.82997241  0.59494576  0.48841389
   0.88880979  0.18514165  0.49885496
   0.03487185  0.76863918  0.55224657
   0.33931560  0.39795530  0.47741796
Direct configuration=    33
   0.48048783  0.66648054  0.45273859
   0.29339719  0.14477132  0.39702438
   0.16949164  0.41299248  0.43595979
   0.49798271  0.17253884  0.42858414
   0.68325107  0.10090385  0.41086269
   0.01296806  0.72174104  0.48724699
   0.53880033  0.58942929  0.38608944
   0.66623940  0.35033487  0.39095736
   0.89461631  0.26665096  0.42969881
   0.39022635  0.93467668  0.45524965
   0.71462236  0.60280863  0.43143219
   0.21370041  0.15896400  0.31980544
   0.99916651  0.30097765  0.31520916
   0.74662712  0.58987039  0.35756022
   0.18087261  0.64206125  0.39205372
   0.60549076  0.19703837  0.27751657
   0.09567485  0.19299624  0.38441927
   0.35602126  0.66788264  0.36255720
   0.25410991  0.67623905  0.45783343
   0.39233819  0.42256777  0.41722550
   0.10083381  0.90045671  0.39803806
   0.42867565  0.89721271  0.38544206
   0.70683464  0.83445504  0.37828908
   0.59298833  0.86933069  0.44737015
   0.60296206  0.41720333  0.33059370
   0.21443807  0.85076482  0.33770245
   0.78068360  0.27426614  0.34190467
   0.95266540  0.55337149  0.43945014
   0.17159379  0.43269246  0.34275672
   0.70141147  0.04483442  0.23199971
   0.67515851  0.03164597  0.33583299
   0.65370952  0.89174271  0.28456454
   0.84893058  0.04804225  0.36339169
   0.88724199  0.72797507  0.38989781
   0.58879123  0.92707811  0.19500410
   0.94844957  0.43286375  0.36988219
   0.00931067  0.01501423  0.33004523
   0.66060038  0.64496673  0.28722170
   0.85692720  0.48098589  0.30436253
   0.48467219  0.14878708  0.35249516
   0.06173912  0.14176631  0.26582646
   0.95142483  0.72083660  0.26582895
   0.51179768  0.68578188  0.21842709
   0.07244783  0.45360420  0.19385461
   0.31141014  0.49514457  0.28687363
   0.07743993  0.70485791  0.31527450
   0.94492523  0.95226683  0.22070679
   0.49280176  0.98262058  0.26299411
   0.49662454  0.44323344  0.25425287
   0.93074223  0.33531478  0.25055447
   0.37092209  0.96440549  0.31108269
   0.71180008  0.40375406  0.25460984
   0.11602878  0.48026562  0.25730378
   0.29786558  0.76477618  0.25973587
   0.47754267  0.68174788  0.30268519
   0.77915653  0.96884922  0.16626819
   0.96803522  0.31510729  0.14867610
   0.21738132  0.26456345  0.22576616
   0.84280605  0.07512371  0.29167293
   0.83814117  0.80776773  0.31498676
   0.91017166  0.95419232  0.45043825
   0.08079895  0.70337833  0.19007427
   0.60866660  0.48818729  0.19586393
   0.37799635  0.21251954  0.27748918
   0.43428754  0.17246404  0.21366863
   0.25500568  0.61008350  0.15173629
   0.05556758  0.17553694  0.20026445
   0.37565986  0.49369320  0.19699049
   0.11603290  0.88604201  0.24800798
   0.60573164  0.23551574  0.20952255
   0.41715007  0.40215875  0.33150815
   0.48533229  0.33686743  0.15594795
   0.74716165  0.77710497  0.23982244
   0.73944534  0.70027753  0.16912842
   0.25281583  0.32240921  0.16156556
   0.26367032  0.03930084  0.25926830
   0.20338023  0.01912472  0.18782433
   0.46536367  0.63263158  0.15308189
   0.36269723  0.44809513  0.10658266
   0.98193896  0.96250062  0.15932979
   0.09649304  0.80981138  0.12154136
   0.89968036  0.13151662  0.11119862
   0.72145675  0.18901906  0.14163512
   0.88799043  0.55106156  0.21304701
   0.55774700  0.04925513  0.14352605
   0.32669959  0.81608529  0.18495856
   0.11411008  0.15508856  0.13213930
   0.62712227  0.47877630  0.12647115
   0.84596776  0.19960861  0.19860817
   0.13156122  0.49041200  0.11837225
   0.32791595  0.86608443  0.11966301
   0.35246480  0.14960831  0.12409192
   0.00056485  0.63091771  0.07501722
   0.60143681  0.81288966  0.13485282
   0.95811581  0.63283571  0.13932420
   0.70316213  0.00346731  0.09029386
   0.81040134  0.41772419  0.15953690
   0.23896111  0.98654485  0.06857868
   0.23358094  0.26572934  0.07867722
   0.50490803  0.96698995  0.07856846
   0.03305286  0.00654163  0.08510228
   0.87268183  0.85176107  0.11082305
   0.76809822  0.35061339  0.09286462
   0.53643817  0.69133376  0.08555208
   0.52929544  0.27322639  0.08015149
   0.01274850  0.31497102  0.08165663
   0.22746153  0.68087647  0.07871727
   0.75461729  0.65369276  0.08453829
   0.64769943  0.82829702  0.03191419
   0.62500000  0.50000000  0.04175000
   0.87500000  0.83333000  0.04175000
   0.37500000  0.83333000  0.04175000
   0.37500000  0.50000000  0.04175000
   0.12500000  0.16667000  0.04175000
   0.12500000  0.50000000  0.04175000
   0.37500000  0.16667000  0.04175000
   0.87500000  0.50000000  0.04175000
   0.12500000  0.83333000  0.04175000
   0.62500000  0.16667000  0.04175000
   0.87500000  0.16667000  0.04175000
   0.00000000  0.00000000  0.00000000
   0.25000000  0.00000000  0.00000000
   0.75000000  0.00000000  0.00000000
   0.25000000  0.66667000  0.00000000
   0.00000000  0.66667000  0.00000000
   0.50000000  0.33333000  0.00000000
   0.75000000  0.33333000  0.00000000
   0.25000000  0.33333000  0.00000000
   0.75000000  0.66667000  0.00000000
   0.00000000  0.33333000  0.00000000
   0.50000000  0.66667000  0.00000000
   0.50000000  0.00000000  0.00000000
   0.77377634  0.90466155  0.42826241
   0.50164822  0.31351570  0.38843695
   0.79836774  0.43921525  0.40921904
   0.80056237  0.57953438  0.25684263
   0.96121824  0.09118275  0.41008461
   0.92125899  0.62694419  0.34596287
   0.17879425  0.02674881  0.36554051
   0.56367393  0.88479136  0.34317300
   0.14550679  0.68571307  0.26101229
   0.36551837  0.77191905  0.42260818
   0.58073678  0.49331594  0.43649780
   0.54588258  0.72957315  0.34700777
   0.97764709  0.79125124  0.43058203
   0.40741353  0.61141632  0.24825396
   0.18492271  0.33376635  0.28631957
   0.02453230  0.34860203  0.43555287
   0.95696801  0.95108453  0.27221174
   0.21308245  0.62574485  0.33778914
   0.09482166  0.63264514  0.43721519
   0.22281777  0.36107256  0.39092060
   0.51736036  0.00403094  0.50000063
   0.29703977  0.81913685  0.50830635
   0.82999063  0.59494484  0.48840370
   0.88879779  0.18510615  0.49886129
   0.03486757  0.76862595  0.55223859
   0.33933621  0.39796899  0.47741057
Direct configuration=    34
   0.48049789  0.66648509  0.45274160
   0.29338307  0.14479813  0.39701267
   0.16951796  0.41295076  0.43596535
   0.49796411  0.17249647  0.42858692
   0.68320400  0.10085813  0.41086837
   0.01296175  0.72172451  0.48723405
   0.53880477  0.58944782  0.38608530
   0.66623793  0.35038163  0.39095236
   0.89456452  0.26661683  0.42969383
   0.39022911  0.93466845  0.45523900
   0.71460485  0.60274149  0.43143957
   0.21373141  0.15890525  0.31979880
   0.99920265  0.30095904  0.31520618
   0.74663265  0.58987136  0.35756307
   0.18088821  0.64209722  0.39205533
   0.60550710  0.19705081  0.27751809
   0.09570661  0.19299021  0.38441846
   0.35600613  0.66785890  0.36254636
   0.25407187  0.67623876  0.45782364
   0.39237267  0.42260330  0.41722865
   0.10082107  0.90042430  0.39803827
   0.42867481  0.89722066  0.38544196
   0.70686244  0.83450349  0.37828807
   0.59300227  0.86932911  0.44736957
   0.60298382  0.41725347  0.33057929
   0.21443641  0.85075245  0.33770554
   0.78068934  0.27425212  0.34190387
   0.95267101  0.55335962  0.43945544
   0.17160939  0.43267629  0.34276425
   0.70139960  0.04485331  0.23200628
   0.67516628  0.03161448  0.33584127
   0.65370579  0.89175206  0.28457284
   0.84895963  0.04803123  0.36338715
   0.88726083  0.72797971  0.38989555
   0.58877778  0.92705052  0.19500061
   0.94844616  0.43286261  0.36987521
   0.00930462  0.01502328  0.33004907
   0.66065028  0.64500124  0.28721614
   0.85691672  0.48102152  0.30434923
   0.48463681  0.14881219  0.35250159
   0.06174419  0.14176206  0.26582582
   0.95138846  0.72080461  0.26583935
   0.51178842  0.68575637  0.21842264
   0.07242865  0.45360766  0.19386449
   0.31142383  0.49513233  0.28686950
   0.07744641  0.70487376  0.31526464
   0.94493478  0.95221410  0.22070738
   0.49278064  0.98261623  0.26300159
   0.49659673  0.44323350  0.25423626
   0.93073345  0.33534307  0.25056133
   0.37091871  0.96443133  0.31109035
   0.71177959  0.40372236  0.25462439
   0.11605027  0.48026075  0.25729387
   0.29786745  0.76477745  0.25972873
   0.47756958  0.68174203  0.30270168
   0.77913944  0.96881056  0.16626726
   0.96804540  0.31505755  0.14868552
   0.21740599  0.26458266  0.22576230
   0.84278965  0.07515871  0.29167079
   0.83815198  0.80771715  0.31498905
   0.91019064  0.95425965  0.45043363
   0.08076828  0.70338820  0.19007962
   0.60867047  0.48814101  0.19587235
   0.37801129  0.21253457  0.27748246
   0.43429998  0.17243827  0.21366773
   0.25500193  0.61013228  0.15173588
   0.05558602  0.17552749  0.20026876
   0.37562899  0.49363450  0.19698124
   0.11602166  0.88606385  0.24801062
   0.60573283  0.23550547  0.20952636
   0.41716077  0.40215667  0.33150532
   0.48531978  0.33688976  0.15594410
   0.74718554  0.77710021  0.23981947
   0.73945571  0.70028686  0.16911770
   0.25280965  0.32240253  0.16155768
   0.26365249  0.03928885  0.25927097
   0.20335734  0.01911843  0.18782363
   0.46538630  0.63262505  0.15308021
   0.36269303  0.44810125  0.10657965
   0.98191513  0.96250690  0.15932999
   0.09646112  0.80980980  0.12154930
   0.89965396  0.13149709  0.11120316
   0.72143867  0.18896606  0.14164003
   0.88798002  0.55109270  0.21304752
   0.55774854  0.04925595  0.14353079
   0.32673895  0.81610998  0.18496264
   0.11412232  0.15510259  0.13211620
   0.62705757  0.47873373  0.12648348
   0.84596896  0.19961426  0.19861010
   0.13158735  0.49045961  0.11837452
   0.32790927  0.86606752  0.11965802
   0.35248142  0.14959053  0.12409607
   0.00058184  0.63090809  0.07501173
   0.60141789  0.81284845  0.13484048
   0.95813345  0.63284848  0.13932431
   0.70316575  0.00346934  0.09029696
   0.81041406  0.41770340  0.15953105
   0.23894552  0.98656358  0.06858092
   0.23359123  0.26569929  0.07868171
   0.50493563  0.96699206  0.07856601
   0.03305486  0.00651129  0.08509764
   0.87266497  0.85176820  0.11082060
   0.76804973  0.35058162  0.09286625
   0.53641826  0.69136568  0.08555261
   0.52928689  0.27317834  0.08015039
   0.01279818  0.31500467  0.08166307
   0.22746480  0.68080452  0.07871807
   0.75463994  0.65365134  0.08453065
   0.64768671  0.82826106  0.03191385
   0.62500000  0.50000000  0.04175000
   0.87500000  0.83333000  0.04175000
   0.37500000  0.83333000  0.04175000
   0.37500000  0.50000000  0.04175000
   0.12500000  0.16667000  0.04175000
   0.12500000  0.50000000  0.04175000
   0.37500000  0.16667000  0.04175000
   0.87500000  0.50000000  0.04175000
   0.12500000  0.83333000  0.04175000
   0.62500000  0.16667000  0.04175000
   0.87500000  0.16667000  0.04175000
   0.00000000  0.00000000  0.00000000
   0.25000000  0.00000000  0.00000000
   0.75000000  0.00000000  0.00000000
   0.25000000  0.66667000  0.00000000
   0.00000000  0.66667000  0.00000000
   0.50000000  0.33333000  0.00000000
   0.75000000  0.33333000  0.00000000
   0.25000000  0.33333000  0.00000000
   0.75000000  0.66667000  0.00000000
   0.00000000  0.33333000  0.00000000
   0.50000000  0.66667000  0.00000000
   0.50000000  0.00000000  0.00000000
   0.77374823  0.90466904  0.42825206
   0.50169863  0.31353042  0.38843884
   0.79842725  0.43920589  0.40922279
   0.80066541  0.57945856  0.25685477
   0.96124038  0.09118311  0.41009724
   0.92125614  0.62705445  0.34595861
   0.17876855  0.02673806  0.36551861
   0.56373061  0.88475737  0.34315023
   0.14564632  0.68574039  0.26102102
   0.36549694  0.77188027  0.42262065
   0.58074055  0.49327392  0.43652163
   0.54593785  0.72949756  0.34700665
   0.97762379  0.79122100  0.43059382
   0.40736536  0.61145347  0.24826234
   0.18499646  0.33365456  0.28629685
   0.02447735  0.34856226  0.43553668
   0.95696367  0.95106044  0.27220434
   0.21308532  0.62580334  0.33779538
   0.09479825  0.63263853  0.43722293
   0.22285919  0.36103500  0.39088020
   0.51729110  0.00405476  0.50001006
   0.29710235  0.81907050  0.50830241
   0.83000886  0.59494394  0.48839352
   0.88878578  0.18507060  0.49886759
   0.03486329  0.76861270  0.55223057
   0.33935678  0.39798269  0.47740321
Direct configuration=    35
   0.48050797  0.66648959  0.45274460
   0.29336899  0.14482493  0.39700095
   0.16954427  0.41290910  0.43597094
   0.49794552  0.17245402  0.42858970
   0.68315695  0.10081234  0.41087406
   0.01295545  0.72170802  0.48722111
   0.53880924  0.58946627  0.38608117
   0.66623642  0.35042839  0.39094739
   0.89451263  0.26658265  0.42968886
   0.39023183  0.93466024  0.45522834
   0.71458733  0.60267434  0.43144696
   0.21376240  0.15884648  0.31979216
   0.99923880  0.30094039  0.31520321
   0.74663815  0.58987225  0.35756592
   0.18090379  0.64213320  0.39205694
   0.60552343  0.19706325  0.27751964
   0.09573829  0.19298425  0.38441766
   0.35599102  0.66783513  0.36253553
   0.25403382  0.67623848  0.45781384
   0.39240715  0.42263886  0.41723180
   0.10080826  0.90039186  0.39803849
   0.42867402  0.89722869  0.38544185
   0.70689021  0.83455194  0.37828709
   0.59301624  0.86932760  0.44736897
   0.60300560  0.41730359  0.33056485
   0.21443478  0.85074011  0.33770863
   0.78069511  0.27423813  0.34190305
   0.95267654  0.55334765  0.43946074
   0.17162496  0.43266001  0.34277178
   0.70138782  0.04487222  0.23201285
   0.67517403  0.03158309  0.33584955
   0.65370203  0.89176150  0.28458114
   0.84898873  0.04802018  0.36338264
   0.88727969  0.72798447  0.38989330
   0.58876428  0.92702287  0.19499714
   0.94844272  0.43286150  0.36986824
   0.00929864  0.01503228  0.33005291
   0.66070020  0.64503561  0.28721060
   0.85690626  0.48105720  0.30433593
   0.48460145  0.14883729  0.35250801
   0.06174928  0.14175781  0.26582519
   0.95135208  0.72077260  0.26584973
   0.51177925  0.68573103  0.21841818
   0.07240949  0.45361110  0.19387436
   0.31143748  0.49512011  0.28686536
   0.07745283  0.70488956  0.31525478
   0.94494423  0.95216138  0.22070795
   0.49275949  0.98261186  0.26300904
   0.49656899  0.44323343  0.25421968
   0.93072466  0.33537135  0.25056819
   0.37091537  0.96445715  0.31109803
   0.71175909  0.40369058  0.25463893
   0.11607168  0.48025590  0.25728396
   0.29786935  0.76477876  0.25972159
   0.47759642  0.68173616  0.30271814
   0.77912237  0.96877188  0.16626632
   0.96805562  0.31500790  0.14869493
   0.21743072  0.26460193  0.22575844
   0.84277321  0.07519379  0.29166865
   0.83816281  0.80766655  0.31499136
   0.91020959  0.95432711  0.45042901
   0.08073761  0.70339815  0.19008497
   0.60867438  0.48809474  0.19588074
   0.37802630  0.21254972  0.27747577
   0.43431233  0.17241247  0.21366681
   0.25499820  0.61018111  0.15173548
   0.05560440  0.17551804  0.20027306
   0.37559809  0.49357576  0.19697202
   0.11601040  0.88608567  0.24801326
   0.60573405  0.23549523  0.20953016
   0.41717148  0.40215455  0.33150251
   0.48530726  0.33691207  0.15594025
   0.74720950  0.77709543  0.23981647
   0.73946609  0.70029613  0.16910699
   0.25280348  0.32239584  0.16154980
   0.26363464  0.03927678  0.25927362
   0.20333449  0.01911210  0.18782292
   0.46540893  0.63261854  0.15307852
   0.36268884  0.44810741  0.10657663
   0.98189136  0.96251319  0.15933018
   0.09642925  0.80980820  0.12155724
   0.89962744  0.13147756  0.11120770
   0.72142053  0.18891313  0.14164495
   0.88796961  0.55112385  0.21304800
   0.55775002  0.04925691  0.14353551
   0.32677833  0.81613467  0.18496674
   0.11413462  0.15511659  0.13209310
   0.62699288  0.47869117  0.12649581
   0.84597015  0.19961991  0.19861202
   0.13161344  0.49050717  0.11837677
   0.32790264  0.86605059  0.11965303
   0.35249806  0.14957269  0.12410022
   0.00059882  0.63089854  0.07500625
   0.60139900  0.81280720  0.13482813
   0.95815105  0.63286118  0.13932444
   0.70316940  0.00347135  0.09030007
   0.81042671  0.41768272  0.15952520
   0.23892999  0.98658234  0.06858319
   0.23360154  0.26566936  0.07868623
   0.50496321  0.96699420  0.07856356
   0.03305686  0.00648089  0.08509298
   0.87264811  0.85177530  0.11081815
   0.76800127  0.35054987  0.09286786
   0.53639831  0.69139755  0.08555313
   0.52927830  0.27313036  0.08014933
   0.01284783  0.31503836  0.08166950
   0.22746813  0.68073253  0.07871888
   0.75466258  0.65360993  0.08452303
   0.64767396  0.82822512  0.03191351
   0.62500000  0.50000000  0.04175000
   0.87500000  0.83333000  0.04175000
   0.37500000  0.83333000  0.04175000
   0.37500000  0.50000000  0.04175000
   0.12500000  0.16667000  0.04175000
   0.12500000  0.50000000  0.04175000
   0.37500000  0.16667000  0.04175000
   0.87500000  0.50000000  0.04175000
   0.12500000  0.83333000  0.04175000
   0.62500000  0.16667000  0.04175000
   0.87500000  0.16667000  0.04175000
   0.00000000  0.00000000  0.00000000
   0.25000000  0.00000000  0.00000000
   0.75000000  0.00000000  0.00000000
   0.25000000  0.66667000  0.00000000
   0.00000000  0.66667000  0.00000000
   0.50000000  0.33333000  0.00000000
   0.75000000  0.33333000  0.00000000
   0.25000000  0.33333000  0.00000000
   0.75000000  0.66667000  0.00000000
   0.00000000  0.33333000  0.00000000
   0.50000000  0.66667000  0.00000000
   0.50000000  0.00000000  0.00000000
   0.77371964  0.90467651  0.42824166
   0.50174880  0.31354518  0.38844064
   0.79848722  0.43919667  0.40922650
   0.80076866  0.57938293  0.25686698
   0.96126267  0.09118324  0.41010979
   0.92125328  0.62716467  0.34595422
   0.17874298  0.02672762  0.36549666
   0.56378710  0.88472394  0.34312746
   0.14578576  0.68576763  0.26102977
   0.36547535  0.77184102  0.42263312
   0.58074412  0.49323220  0.43654544
   0.54599318  0.72942187  0.34700566
   0.97760084  0.79119031  0.43060566
   0.40731663  0.61149055  0.24827081
   0.18507032  0.33354250  0.28627418
   0.02442267  0.34852261  0.43552048
   0.95695959  0.95103610  0.27219712
   0.21308838  0.62586208  0.33780158
   0.09477524  0.63263225  0.43723080
   0.22290084  0.36099717  0.39083971
   0.51722192  0.00407862  0.50001949
   0.29716491  0.81900416  0.50829847
   0.83002708  0.59494306  0.48838335
   0.88877377  0.18503499  0.49887386
   0.03485899  0.76859944  0.55222253
   0.33937731  0.39799640  0.47739585
Direct configuration=    36
   0.48051806  0.66649402  0.45274759
   0.29335493  0.14485174  0.39698923
   0.16957057  0.41286748  0.43597654
   0.49792693  0.17241150  0.42859248
   0.68310992  0.10076646  0.41087974
   0.01294917  0.72169155  0.48720817
   0.53881373  0.58948467  0.38607705
   0.66623488  0.35047515  0.39094243
   0.89446065  0.26654842  0.42968390
   0.39023451  0.93465207  0.45521768
   0.71456981  0.60260718  0.43145435
   0.21379339  0.15878768  0.31978552
   0.99927496  0.30092170  0.31520024
   0.74664364  0.58987305  0.35756878
   0.18091933  0.64216918  0.39205854
   0.60553974  0.19707571  0.27752122
   0.09576988  0.19297836  0.38441687
   0.35597595  0.66781134  0.36252470
   0.25399576  0.67623821  0.45780402
   0.39244163  0.42267443  0.41723494
   0.10079537  0.90035939  0.39803874
   0.42867328  0.89723679  0.38544174
   0.70691797  0.83460042  0.37828613
   0.59303024  0.86932614  0.44736836
   0.60302738  0.41735371  0.33055039
   0.21443317  0.85072781  0.33771173
   0.78070090  0.27422416  0.34190223
   0.95268201  0.55333559  0.43946604
   0.17164051  0.43264363  0.34277930
   0.70137614  0.04489113  0.23201944
   0.67518178  0.03155181  0.33585784
   0.65369822  0.89177101  0.28458946
   0.84901788  0.04800910  0.36337815
   0.88729859  0.72798936  0.38989105
   0.58875071  0.92699515  0.19499369
   0.94843925  0.43286043  0.36986126
   0.00929272  0.01504124  0.33005674
   0.66075016  0.64506985  0.28720508
   0.85689581  0.48109295  0.30432264
   0.48456614  0.14886238  0.35251444
   0.06175439  0.14175356  0.26582457
   0.95131569  0.72074059  0.26586009
   0.51177017  0.68570586  0.21841371
   0.07239037  0.45361452  0.19388423
   0.31145110  0.49510791  0.28686121
   0.07745919  0.70490531  0.31524493
   0.94495358  0.95210867  0.22070850
   0.49273831  0.98260747  0.26301647
   0.49654130  0.44323324  0.25420310
   0.93071586  0.33539964  0.25057504
   0.37091206  0.96448296  0.31110572
   0.71173859  0.40365872  0.25465346
   0.11609301  0.48025107  0.25727405
   0.29787129  0.76478008  0.25971445
   0.47762319  0.68173027  0.30273457
   0.77910530  0.96873315  0.16626538
   0.96806587  0.31495834  0.14870435
   0.21745551  0.26462127  0.22575460
   0.84275671  0.07522893  0.29166650
   0.83817366  0.80761593  0.31499368
   0.91022853  0.95439470  0.45042439
   0.08070696  0.70340820  0.19009034
   0.60867834  0.48804849  0.19588913
   0.37804137  0.21256498  0.27746909
   0.43432461  0.17238664  0.21366589
   0.25499449  0.61022998  0.15173509
   0.05562273  0.17550859  0.20027735
   0.37556717  0.49351699  0.19696282
   0.11599914  0.88610749  0.24801590
   0.60573529  0.23548503  0.20953395
   0.41718219  0.40215240  0.33149973
   0.48529473  0.33693435  0.15593639
   0.74723353  0.77709063  0.23981343
   0.73947648  0.70030535  0.16909627
   0.25279732  0.32238915  0.16154192
   0.26361678  0.03926462  0.25927625
   0.20331166  0.01910574  0.18782220
   0.46543154  0.63261204  0.15307680
   0.36268468  0.44811359  0.10657362
   0.98186762  0.96251948  0.15933038
   0.09639744  0.80980657  0.12156519
   0.89960081  0.13145802  0.11121225
   0.72140232  0.18886026  0.14164988
   0.88795921  0.55115501  0.21304847
   0.55775144  0.04925799  0.14354021
   0.32681772  0.81615937  0.18497085
   0.11414696  0.15513057  0.13206999
   0.62692820  0.47864864  0.12650813
   0.84597133  0.19962554  0.19861396
   0.13163949  0.49055467  0.11837902
   0.32789606  0.86603365  0.11964805
   0.35251473  0.14955482  0.12410436
   0.00061578  0.63088905  0.07500078
   0.60138017  0.81276592  0.13481576
   0.95816860  0.63287383  0.13932458
   0.70317308  0.00347334  0.09030318
   0.81043927  0.41766215  0.15951936
   0.23891452  0.98660115  0.06858548
   0.23361187  0.26563953  0.07869077
   0.50499078  0.96699636  0.07856110
   0.03305887  0.00645045  0.08508831
   0.87263124  0.85178236  0.11081570
   0.76795282  0.35051811  0.09286944
   0.53637830  0.69142936  0.08555364
   0.52926966  0.27308245  0.08014830
   0.01289745  0.31507209  0.08167592
   0.22747151  0.68066051  0.07871969
   0.75468521  0.65356851  0.08451541
   0.64766117  0.82818919  0.03191318
   0.62500000  0.50000000  0.04175000
   0.87500000  0.83333000  0.04175000
   0.37500000  0.83333000  0.04175000
   0.37500000  0.50000000  0.04175000
   0.12500000  0.16667000  0.04175000
   0.12500000  0.50000000  0.04175000
   0.37500000  0.16667000  0.04175000
   0.87500000  0.50000000  0.04175000
   0.12500000  0.83333000  0.04175000
   0.62500000  0.16667000  0.04175000
   0.87500000  0.16667000  0.04175000
   0.00000000  0.00000000  0.00000000
   0.25000000  0.00000000  0.00000000
   0.75000000  0.00000000  0.00000000
   0.25000000  0.66667000  0.00000000
   0.00000000  0.66667000  0.00000000
   0.50000000  0.33333000  0.00000000
   0.75000000  0.33333000  0.00000000
   0.25000000  0.33333000  0.00000000
   0.75000000  0.66667000  0.00000000
   0.00000000  0.33333000  0.00000000
   0.50000000  0.66667000  0.00000000
   0.50000000  0.00000000  0.00000000
   0.77369056  0.90468396  0.42823120
   0.50179874  0.31355999  0.38844235
   0.79854765  0.43918757  0.40923019
   0.80087210  0.57930747  0.25687925
   0.96128513  0.09118314  0.41012228
   0.92125044  0.62727487  0.34594970
   0.17871756  0.02671747  0.36547466
   0.56384340  0.88469108  0.34310469
   0.14592513  0.68579480  0.26103855
   0.36545359  0.77180130  0.42264559
   0.58074749  0.49319077  0.43656922
   0.54604855  0.72934611  0.34700479
   0.97757825  0.79115915  0.43061756
   0.40726734  0.61152755  0.24827936
   0.18514429  0.33343018  0.28625156
   0.02436828  0.34848308  0.43550427
   0.95695577  0.95101151  0.27219006
   0.21309163  0.62592106  0.33780772
   0.09475263  0.63262630  0.43723880
   0.22294272  0.36095905  0.39079914
   0.51715279  0.00410251  0.50002890
   0.29722746  0.81893784  0.50829453
   0.83004531  0.59494219  0.48837318
   0.88876174  0.18499933  0.49888011
   0.03485469  0.76858616  0.55221446
   0.33939779  0.39801013  0.47738851
Direct configuration=    37
   0.48052817  0.66649840  0.45275057
   0.29334090  0.14487854  0.39697750
   0.16959686  0.41282590  0.43598217
   0.49790835  0.17236890  0.42859526
   0.68306290  0.10072050  0.41088541
   0.01294291  0.72167513  0.48719522
   0.53881824  0.58950299  0.38607293
   0.66623331  0.35052191  0.39093750
   0.89440857  0.26651414  0.42967894
   0.39023717  0.93464392  0.45520703
   0.71455229  0.60254002  0.43146174
   0.21382437  0.15872887  0.31977890
   0.99931113  0.30090297  0.31519726
   0.74664910  0.58987377  0.35757163
   0.18093484  0.64220518  0.39206014
   0.60555603  0.19708817  0.27752282
   0.09580140  0.19297253  0.38441610
   0.35596091  0.66778754  0.36251387
   0.25395768  0.67623794  0.45779420
   0.39247610  0.42271002  0.41723807
   0.10078240  0.90032689  0.39803900
   0.42867259  0.89724495  0.38544161
   0.70694570  0.83464891  0.37828520
   0.59304427  0.86932475  0.44736774
   0.60304917  0.41740382  0.33053589
   0.21443158  0.85071555  0.33771483
   0.78070673  0.27421021  0.34190139
   0.95268740  0.55332343  0.43947133
   0.17165604  0.43262715  0.34278681
   0.70136456  0.04491005  0.23202604
   0.67518952  0.03152063  0.33586613
   0.65369438  0.89178061  0.28459778
   0.84904708  0.04799798  0.36337367
   0.88731752  0.72799437  0.38988881
   0.58873709  0.92696738  0.19499025
   0.94843574  0.43285940  0.36985430
   0.00928688  0.01505016  0.33006057
   0.66080014  0.64510396  0.28719957
   0.85688537  0.48112875  0.30430935
   0.48453085  0.14888746  0.35252086
   0.06175953  0.14174930  0.26582396
   0.95127928  0.72070856  0.26587043
   0.51176118  0.68568085  0.21840923
   0.07237128  0.45361792  0.19389409
   0.31146469  0.49509573  0.28685704
   0.07746549  0.70492102  0.31523509
   0.94496282  0.95205598  0.22070903
   0.49271710  0.98260305  0.26302388
   0.49651366  0.44323293  0.25418655
   0.93070704  0.33542794  0.25058189
   0.37090878  0.96450877  0.31111343
   0.71171809  0.40362680  0.25466799
   0.11611426  0.48024626  0.25726413
   0.29787325  0.76478144  0.25970730
   0.47764989  0.68172437  0.30275098
   0.77908825  0.96869438  0.16626445
   0.96807616  0.31490888  0.14871377
   0.21748035  0.26464066  0.22575077
   0.84274017  0.07526413  0.29166434
   0.83818454  0.80756529  0.31499602
   0.91024744  0.95446243  0.45041976
   0.08067633  0.70341833  0.19009571
   0.60868233  0.48800227  0.19589749
   0.37805650  0.21258036  0.27746243
   0.43433680  0.17236079  0.21366496
   0.25499079  0.61027890  0.15173470
   0.05564100  0.17549915  0.20028163
   0.37553622  0.49345817  0.19695364
   0.11598787  0.88612929  0.24801854
   0.60573656  0.23547486  0.20953771
   0.41719292  0.40215022  0.33149698
   0.48528218  0.33695662  0.15593251
   0.74725763  0.77708581  0.23981034
   0.73948689  0.70031452  0.16908555
   0.25279118  0.32238245  0.16153404
   0.26359889  0.03925239  0.25927887
   0.20328886  0.01909935  0.18782146
   0.46545415  0.63260557  0.15307507
   0.36268053  0.44811980  0.10657062
   0.98184393  0.96252578  0.15933057
   0.09636568  0.80980491  0.12157314
   0.89957406  0.13143847  0.11121680
   0.72138405  0.18880746  0.14165482
   0.88794882  0.55118620  0.21304893
   0.55775281  0.04925920  0.14354490
   0.32685713  0.81618406  0.18497498
   0.11415935  0.15514452  0.13204688
   0.62686353  0.47860612  0.12652045
   0.84597250  0.19963118  0.19861590
   0.13166550  0.49060212  0.11838126
   0.32788953  0.86601669  0.11964308
   0.35253142  0.14953689  0.12410851
   0.00063273  0.63087962  0.07499531
   0.60136138  0.81272460  0.13480339
   0.95818611  0.63288643  0.13932475
   0.70317679  0.00347533  0.09030629
   0.81045175  0.41764168  0.15951351
   0.23889910  0.98661999  0.06858780
   0.23362222  0.26560982  0.07869533
   0.50501834  0.96699856  0.07855865
   0.03306087  0.00641997  0.08508361
   0.87261435  0.85178939  0.11081323
   0.76790440  0.35048637  0.09287101
   0.53635825  0.69146110  0.08555413
   0.52926096  0.27303461  0.08014730
   0.01294704  0.31510588  0.08168234
   0.22747496  0.68058845  0.07872050
   0.75470783  0.65352710  0.08450780
   0.64764836  0.82815329  0.03191285
   0.62500000  0.50000000  0.04175000
   0.87500000  0.83333000  0.04175000
   0.37500000  0.83333000  0.04175000
   0.37500000  0.50000000  0.04175000
   0.12500000  0.16667000  0.04175000
   0.12500000  0.50000000  0.04175000
   0.37500000  0.16667000  0.04175000
   0.87500000  0.50000000  0.04175000
   0.12500000  0.83333000  0.04175000
   0.62500000  0.16667000  0.04175000
   0.87500000  0.16667000  0.04175000
   0.00000000  0.00000000  0.00000000
   0.25000000  0.00000000  0.00000000
   0.75000000  0.00000000  0.00000000
   0.25000000  0.66667000  0.00000000
   0.00000000  0.66667000  0.00000000
   0.50000000  0.33333000  0.00000000
   0.75000000  0.33333000  0.00000000
   0.25000000  0.33333000  0.00000000
   0.75000000  0.66667000  0.00000000
   0.00000000  0.33333000  0.00000000
   0.50000000  0.66667000  0.00000000
   0.50000000  0.00000000  0.00000000
   0.77366100  0.90469139  0.42822068
   0.50184845  0.31357484  0.38844397
   0.79860852  0.43917859  0.40923385
   0.80097575  0.57923220  0.25689158
   0.96130774  0.09118280  0.41013469
   0.92124761  0.62738504  0.34594505
   0.17869227  0.02670763  0.36545261
   0.56389951  0.88465877  0.34308192
   0.14606442  0.68582189  0.26104735
   0.36543167  0.77176111  0.42265806
   0.58075065  0.49314964  0.43659299
   0.54610398  0.72927025  0.34700403
   0.97755600  0.79112752  0.43062952
   0.40721749  0.61156448  0.24828801
   0.18521836  0.33331758  0.28622899
   0.02431418  0.34844368  0.43548804
   0.95695221  0.95098667  0.27218317
   0.21309507  0.62598028  0.33781382
   0.09473041  0.63262067  0.43724694
   0.22298483  0.36092067  0.39075848
   0.51708373  0.00412645  0.50003831
   0.29728999  0.81887152  0.50829059
   0.83006354  0.59494134  0.48836303
   0.88874972  0.18496362  0.49888633
   0.03485037  0.76857286  0.55220636
   0.33941823  0.39802386  0.47738118
Direct configuration=    38
   0.48053829  0.66650273  0.45275354
   0.29332690  0.14490535  0.39696576
   0.16962314  0.41278436  0.43598782
   0.49788978  0.17232623  0.42859804
   0.68301590  0.10067447  0.41089109
   0.01293667  0.72165874  0.48718226
   0.53882277  0.58952124  0.38606881
   0.66623171  0.35056867  0.39093259
   0.89435639  0.26647981  0.42967399
   0.39023979  0.93463580  0.45519638
   0.71453477  0.60247285  0.43146914
   0.21385535  0.15867004  0.31977227
   0.99934730  0.30088421  0.31519429
   0.74665454  0.58987440  0.35757447
   0.18095032  0.64224118  0.39206173
   0.60557232  0.19710063  0.27752445
   0.09583283  0.19296677  0.38441533
   0.35594590  0.66776372  0.36250304
   0.25391960  0.67623767  0.45778436
   0.39251057  0.42274563  0.41724119
   0.10076935  0.90029436  0.39803928
   0.42867196  0.89725319  0.38544147
   0.70697341  0.83469741  0.37828429
   0.59305834  0.86932342  0.44736711
   0.60307097  0.41745391  0.33052137
   0.21443001  0.85070333  0.33771793
   0.78071258  0.27419629  0.34190054
   0.95269273  0.55331117  0.43947661
   0.17167154  0.43261056  0.34279432
   0.70135307  0.04492897  0.23203266
   0.67519725  0.03148956  0.33587442
   0.65369049  0.89179029  0.28460610
   0.84907633  0.04798684  0.36336921
   0.88733649  0.72799951  0.38988657
   0.58872340  0.92693954  0.19498684
   0.94843221  0.43285840  0.36984734
   0.00928111  0.01505903  0.33006439
   0.66085016  0.64513793  0.28719408
   0.85687496  0.48116461  0.30429606
   0.48449559  0.14891253  0.35252728
   0.06176470  0.14174504  0.26582336
   0.95124287  0.72067652  0.26588075
   0.51175227  0.68565602  0.21840474
   0.07235221  0.45362129  0.19390394
   0.31147824  0.49508357  0.28685287
   0.07747173  0.70493667  0.31522526
   0.94497197  0.95200329  0.22070955
   0.49269586  0.98259861  0.26303127
   0.49648609  0.44323251  0.25417002
   0.93069821  0.33545624  0.25058873
   0.37090553  0.96453456  0.31112115
   0.71169758  0.40359480  0.25468250
   0.11613542  0.48024148  0.25725421
   0.29787524  0.76478282  0.25970016
   0.47767652  0.68171844  0.30276735
   0.77907122  0.96865558  0.16626351
   0.96808649  0.31485950  0.14872319
   0.21750525  0.26466012  0.22574695
   0.84272358  0.07529941  0.29166218
   0.83819543  0.80751463  0.31499838
   0.91026634  0.95453028  0.45041513
   0.08064570  0.70342855  0.19010109
   0.60868637  0.48795606  0.19590585
   0.37807170  0.21259585  0.27745580
   0.43434890  0.17233490  0.21366402
   0.25498712  0.61032787  0.15173431
   0.05565922  0.17548971  0.20028589
   0.37550524  0.49339931  0.19694449
   0.11597659  0.88615109  0.24802118
   0.60573786  0.23546472  0.20954147
   0.41720366  0.40214800  0.33149425
   0.48526962  0.33697887  0.15592863
   0.74728180  0.77708097  0.23980722
   0.73949732  0.70032364  0.16907483
   0.25278505  0.32237574  0.16152615
   0.26358098  0.03924008  0.25928145
   0.20326608  0.01909292  0.18782072
   0.46547675  0.63259912  0.15307332
   0.36267639  0.44812605  0.10656761
   0.98182029  0.96253208  0.15933075
   0.09633397  0.80980323  0.12158110
   0.89954719  0.13141891  0.11122135
   0.72136571  0.18875472  0.14165976
   0.88793844  0.55121739  0.21304936
   0.55775412  0.04926054  0.14354958
   0.32689655  0.81620875  0.18497913
   0.11417180  0.15515843  0.13202376
   0.62679887  0.47856363  0.12653276
   0.84597366  0.19963680  0.19861786
   0.13169147  0.49064951  0.11838349
   0.32788304  0.86599971  0.11963810
   0.35254812  0.14951892  0.12411265
   0.00064967  0.63087026  0.07498985
   0.60134263  0.81268325  0.13479101
   0.95820357  0.63289896  0.13932494
   0.70318053  0.00347729  0.09030940
   0.81046415  0.41762132  0.15950767
   0.23888374  0.98663888  0.06859014
   0.23363260  0.26558023  0.07869992
   0.50504588  0.96700078  0.07855619
   0.03306288  0.00638944  0.08507889
   0.87259746  0.85179638  0.11081076
   0.76785600  0.35045462  0.09287255
   0.53633814  0.69149278  0.08555460
   0.52925221  0.27298685  0.08014634
   0.01299659  0.31513971  0.08168876
   0.22747845  0.68051637  0.07872132
   0.75473045  0.65348569  0.08450020
   0.64763551  0.82811739  0.03191253
   0.62500000  0.50000000  0.04175000
   0.87500000  0.83333000  0.04175000
   0.37500000  0.83333000  0.04175000
   0.37500000  0.50000000  0.04175000
   0.12500000  0.16667000  0.04175000
   0.12500000  0.50000000  0.04175000
   0.37500000  0.16667000  0.04175000
   0.87500000  0.50000000  0.04175000
   0.12500000  0.83333000  0.04175000
   0.62500000  0.16667000  0.04175000
   0.87500000  0.16667000  0.04175000
   0.00000000  0.00000000  0.00000000
   0.25000000  0.00000000  0.00000000
   0.75000000  0.00000000  0.00000000
   0.25000000  0.66667000  0.00000000
   0.00000000  0.66667000  0.00000000
   0.50000000  0.33333000  0.00000000
   0.75000000  0.33333000  0.00000000
   0.25000000  0.33333000  0.00000000
   0.75000000  0.66667000  0.00000000
   0.00000000  0.33333000  0.00000000
   0.50000000  0.66667000  0.00000000
   0.50000000  0.00000000  0.00000000
   0.77363096  0.90469879  0.42821010
   0.50189793  0.31358974  0.38844550
   0.79866984  0.43916975  0.40923748
   0.80107959  0.57915712  0.25690397
   0.96133052  0.09118224  0.41014704
   0.92124478  0.62749517  0.34594027
   0.17866712  0.02669808  0.36543052
   0.56395543  0.88462702  0.34305915
   0.14620362  0.68584890  0.26105618
   0.36540959  0.77172045  0.42267054
   0.58075360  0.49310880  0.43661672
   0.54615947  0.72919433  0.34700340
   0.97753411  0.79109544  0.43064154
   0.40716709  0.61160132  0.24829675
   0.18529254  0.33320473  0.28620647
   0.02426037  0.34840441  0.43547180
   0.95694892  0.95096158  0.27217645
   0.21309870  0.62603973  0.33781987
   0.09470861  0.63261536  0.43725522
   0.22302716  0.36088201  0.39071774
   0.51701474  0.00415042  0.50004770
   0.29735251  0.81880522  0.50828665
   0.83008177  0.59494051  0.48835288
   0.88873768  0.18492785  0.49889253
   0.03484604  0.76855955  0.55219823
   0.33943862  0.39803760  0.47737387
Direct configuration=    39
   0.48054843  0.66650699  0.45275650
   0.29331293  0.14493214  0.39695402
   0.16964941  0.41274287  0.43599349
   0.49787121  0.17228349  0.42860081
   0.68296892  0.10062835  0.41089675
   0.01293045  0.72164238  0.48716930
   0.53882733  0.58953942  0.38606470
   0.66623007  0.35061543  0.39092771
   0.89430412  0.26644543  0.42966905
   0.39024238  0.93462771  0.45518572
   0.71451725  0.60240568  0.43147654
   0.21388632  0.15861120  0.31976566
   0.99938348  0.30086541  0.31519131
   0.74665996  0.58987495  0.35757732
   0.18096577  0.64227719  0.39206331
   0.60558858  0.19711311  0.27752610
   0.09586418  0.19296108  0.38441458
   0.35593093  0.66773988  0.36249222
   0.25388150  0.67623742  0.45777452
   0.39254503  0.42278126  0.41724430
   0.10075622  0.90026181  0.39803958
   0.42867137  0.89726149  0.38544132
   0.70700110  0.83474592  0.37828342
   0.59307244  0.86932215  0.44736646
   0.60309277  0.41750399  0.33050683
   0.21442847  0.85069115  0.33772104
   0.78071846  0.27418239  0.34189968
   0.95269798  0.55329882  0.43948188
   0.17168702  0.43259388  0.34280183
   0.70134169  0.04494789  0.23203929
   0.67520496  0.03145860  0.33588271
   0.65368656  0.89180005  0.28461443
   0.84910563  0.04797567  0.36336478
   0.88735549  0.72800477  0.38988434
   0.58870966  0.92691164  0.19498344
   0.94842864  0.43285744  0.36984038
   0.00927540  0.01506785  0.33006821
   0.66090020  0.64517177  0.28718861
   0.85686455  0.48120052  0.30428278
   0.48446037  0.14893759  0.35253369
   0.06176988  0.14174078  0.26582277
   0.95120643  0.72064447  0.26589104
   0.51174345  0.68563134  0.21840024
   0.07233318  0.45362464  0.19391378
   0.31149176  0.49507142  0.28684868
   0.07747790  0.70495228  0.31521543
   0.94498102  0.95195061  0.22071005
   0.49267459  0.98259414  0.26303864
   0.49645856  0.44323196  0.25415350
   0.93068936  0.33548455  0.25059556
   0.37090231  0.96456034  0.31112888
   0.71167707  0.40356273  0.25469701
   0.11615651  0.48023672  0.25724430
   0.29787726  0.76478423  0.25969302
   0.47770307  0.68171250  0.30278369
   0.77905419  0.96861674  0.16626257
   0.96809686  0.31481022  0.14873262
   0.21753020  0.26467964  0.22574314
   0.84270695  0.07533475  0.29166001
   0.83820635  0.80746396  0.31500075
   0.91028522  0.95459827  0.45041049
   0.08061509  0.70343886  0.19010648
   0.60869044  0.48790986  0.19591419
   0.37808696  0.21261145  0.27744918
   0.43436093  0.17230898  0.21366308
   0.25498346  0.61037687  0.15173394
   0.05567738  0.17548027  0.20029014
   0.37547423  0.49334040  0.19693536
   0.11596530  0.88617288  0.24802381
   0.60573919  0.23545462  0.20954521
   0.41721441  0.40214575  0.33149155
   0.48525704  0.33700110  0.15592473
   0.74730603  0.77707611  0.23980406
   0.73950776  0.70033271  0.16906410
   0.25277894  0.32236903  0.16151826
   0.26356305  0.03922768  0.25928402
   0.20324334  0.01908646  0.18781996
   0.46549934  0.63259268  0.15307155
   0.36267228  0.44813232  0.10656461
   0.98179669  0.96253839  0.15933094
   0.09630232  0.80980152  0.12158906
   0.89952021  0.13139935  0.11122591
   0.72134731  0.18870205  0.14166471
   0.88792806  0.55124860  0.21304978
   0.55775537  0.04926200  0.14355424
   0.32693599  0.81623345  0.18498329
   0.11418429  0.15517233  0.13200064
   0.62673422  0.47852116  0.12654507
   0.84597481  0.19964242  0.19861981
   0.13171740  0.49069685  0.11838571
   0.32787660  0.86598272  0.11963314
   0.35256486  0.14950090  0.12411680
   0.00066659  0.63086096  0.07498440
   0.60132393  0.81264187  0.13477862
   0.95822099  0.63291144  0.13932515
   0.70318430  0.00347924  0.09031252
   0.81047647  0.41760106  0.15950183
   0.23886844  0.98665780  0.06859251
   0.23364299  0.26555074  0.07870453
   0.50507340  0.96700304  0.07855373
   0.03306489  0.00635886  0.08507414
   0.87258055  0.85180335  0.11080829
   0.76780762  0.35042289  0.09287408
   0.53631798  0.69152440  0.08555506
   0.52924341  0.27293915  0.08014541
   0.01304611  0.31517358  0.08169518
   0.22748201  0.68044425  0.07872214
   0.75475306  0.65344428  0.08449261
   0.64762264  0.82808152  0.03191222
   0.62500000  0.50000000  0.04175000
   0.87500000  0.83333000  0.04175000
   0.37500000  0.83333000  0.04175000
   0.37500000  0.50000000  0.04175000
   0.12500000  0.16667000  0.04175000
   0.12500000  0.50000000  0.04175000
   0.37500000  0.16667000  0.04175000
   0.87500000  0.50000000  0.04175000
   0.12500000  0.83333000  0.04175000
   0.62500000  0.16667000  0.04175000
   0.87500000  0.16667000  0.04175000
   0.00000000  0.00000000  0.00000000
   0.25000000  0.00000000  0.00000000
   0.75000000  0.00000000  0.00000000
   0.25000000  0.66667000  0.00000000
   0.00000000  0.66667000  0.00000000
   0.50000000  0.33333000  0.00000000
   0.75000000  0.33333000  0.00000000
   0.25000000  0.33333000  0.00000000
   0.75000000  0.66667000  0.00000000
   0.00000000  0.33333000  0.00000000
   0.50000000  0.66667000  0.00000000
   0.50000000  0.00000000  0.00000000
   0.77360044  0.90470618  0.42819947
   0.50194717  0.31360468  0.38844694
   0.79873161  0.43916103  0.40924108
   0.80118363  0.57908221  0.25691643
   0.96135345  0.09118144  0.41015931
   0.92124197  0.62760526  0.34593536
   0.17864211  0.02668884  0.36540838
   0.56401115  0.88459580  0.34303638
   0.14634274  0.68587583  0.26106503
   0.36538734  0.77167933  0.42268301
   0.58075634  0.49306826  0.43664043
   0.54621501  0.72911833  0.34700289
   0.97751258  0.79106290  0.43065362
   0.40711614  0.61163809  0.24830558
   0.18536683  0.33309161  0.28618401
   0.02420685  0.34836526  0.43545554
   0.95694588  0.95093625  0.27216990
   0.21310251  0.62609942  0.33782587
   0.09468720  0.63261038  0.43726362
   0.22306971  0.36084307  0.39067693
   0.51694581  0.00417444  0.50005709
   0.29741502  0.81873892  0.50828272
   0.83010000  0.59493970  0.48834274
   0.88872564  0.18489203  0.49889870
   0.03484171  0.76854622  0.55219007
   0.33945898  0.39805136  0.47736657
Direct configuration=    40
   0.48055859  0.66651119  0.45275945
   0.29329899  0.14495894  0.39694226
   0.16967567  0.41270142  0.43599919
   0.49785265  0.17224068  0.42860359
   0.68292196  0.10058215  0.41090241
   0.01292425  0.72162606  0.48715634
   0.53883191  0.58955754  0.38606060
   0.66622840  0.35066219  0.39092285
   0.89425174  0.26641100  0.42966412
   0.39024494  0.93461965  0.45517507
   0.71449974  0.60233850  0.43148394
   0.21391729  0.15855233  0.31975905
   0.99941968  0.30084656  0.31518834
   0.74666536  0.58987541  0.35758017
   0.18098119  0.64231320  0.39206490
   0.60560483  0.19712559  0.27752778
   0.09589544  0.19295545  0.38441383
   0.35591599  0.66771602  0.36248139
   0.25384339  0.67623717  0.45776466
   0.39257949  0.42281691  0.41724740
   0.10074302  0.90022922  0.39803989
   0.42867084  0.89726987  0.38544116
   0.70702876  0.83479445  0.37828257
   0.59308657  0.86932094  0.44736581
   0.60311459  0.41755407  0.33049225
   0.21442694  0.85067900  0.33772415
   0.78072436  0.27416851  0.34189880
   0.95270316  0.55328636  0.43948716
   0.17170248  0.43257709  0.34280932
   0.70133040  0.04496682  0.23204593
   0.67521267  0.03142775  0.33589101
   0.65368259  0.89180988  0.28462277
   0.84913498  0.04796447  0.36336036
   0.88737452  0.72801015  0.38988212
   0.58869586  0.92688368  0.19498006
   0.94842504  0.43285653  0.36983343
   0.00926977  0.01507663  0.33007202
   0.66095027  0.64520548  0.28718315
   0.85685416  0.48123649  0.30426951
   0.48442518  0.14896264  0.35254010
   0.06177509  0.14173651  0.26582219
   0.95116999  0.72061240  0.26590131
   0.51173471  0.68560684  0.21839574
   0.07231418  0.45362797  0.19392362
   0.31150524  0.49505930  0.28684448
   0.07748402  0.70496784  0.31520561
   0.94498996  0.95189795  0.22071053
   0.49265329  0.98258966  0.26304599
   0.49643110  0.44323129  0.25413700
   0.93068050  0.33551286  0.25060239
   0.37089912  0.96458611  0.31113663
   0.71165656  0.40353059  0.25471151
   0.11617752  0.48023198  0.25723438
   0.29787931  0.76478567  0.25968588
   0.47772956  0.68170654  0.30280000
   0.77903718  0.96857787  0.16626163
   0.96810726  0.31476103  0.14874204
   0.21755521  0.26469921  0.22573934
   0.84269026  0.07537015  0.29165783
   0.83821729  0.80741326  0.31500313
   0.91030407  0.95466639  0.45040585
   0.08058450  0.70344926  0.19011188
   0.60869456  0.48786369  0.19592251
   0.37810229  0.21262716  0.27744259
   0.43437287  0.17228304  0.21366212
   0.25497981  0.61042593  0.15173356
   0.05569549  0.17547084  0.20029438
   0.37544320  0.49328146  0.19692626
   0.11595400  0.88619466  0.24802645
   0.60574054  0.23544455  0.20954893
   0.41722517  0.40214347  0.33148887
   0.48524445  0.33702331  0.15592083
   0.74733032  0.77707123  0.23980086
   0.73951821  0.70034172  0.16905337
   0.25277284  0.32236231  0.16151036
   0.26354510  0.03921521  0.25928657
   0.20322063  0.01907997  0.18781920
   0.46552193  0.63258627  0.15306976
   0.36266818  0.44813862  0.10656160
   0.98177313  0.96254470  0.15933113
   0.09627072  0.80979979  0.12159703
   0.89949312  0.13137978  0.11123047
   0.72132884  0.18864944  0.14166967
   0.88791770  0.55127983  0.21305018
   0.55775657  0.04926359  0.14355888
   0.32697544  0.81625815  0.18498747
   0.11419683  0.15518619  0.13197752
   0.62666959  0.47847870  0.12655738
   0.84597595  0.19964804  0.19862178
   0.13174329  0.49074414  0.11838792
   0.32787021  0.86596570  0.11962817
   0.35258161  0.14948284  0.12412094
   0.00068349  0.63085173  0.07497896
   0.60130527  0.81260045  0.13476622
   0.95823837  0.63292386  0.13932537
   0.70318810  0.00348118  0.09031565
   0.81048871  0.41758091  0.15949599
   0.23885320  0.98667675  0.06859490
   0.23365341  0.26552137  0.07870916
   0.50510091  0.96700532  0.07855127
   0.03306690  0.00632824  0.08506938
   0.87256364  0.85181027  0.11080581
   0.76775927  0.35039116  0.09287558
   0.53629777  0.69155596  0.08555550
   0.52923455  0.27289153  0.08014451
   0.01309561  0.31520751  0.08170159
   0.22748562  0.68037211  0.07872296
   0.75477567  0.65340286  0.08448503
   0.64760974  0.82804566  0.03191191
   0.62500000  0.50000000  0.04175000
   0.87500000  0.83333000  0.04175000
   0.37500000  0.83333000  0.04175000
   0.37500000  0.50000000  0.04175000
   0.12500000  0.16667000  0.04175000
   0.12500000  0.50000000  0.04175000
   0.37500000  0.16667000  0.04175000
   0.87500000  0.50000000  0.04175000
   0.12500000  0.83333000  0.04175000
   0.62500000  0.16667000  0.04175000
   0.87500000  0.16667000  0.04175000
   0.00000000  0.00000000  0.00000000
   0.25000000  0.00000000  0.00000000
   0.75000000  0.00000000  0.00000000
   0.25000000  0.66667000  0.00000000
   0.00000000  0.66667000  0.00000000
   0.50000000  0.33333000  0.00000000
   0.75000000  0.33333000  0.00000000
   0.25000000  0.33333000  0.00000000
   0.75000000  0.66667000  0.00000000
   0.00000000  0.33333000  0.00000000
   0.50000000  0.66667000  0.00000000
   0.50000000  0.00000000  0.00000000
   0.77356944  0.90471354  0.42818878
   0.50199618  0.31361966  0.38844830
   0.79879383  0.43915245  0.40924465
   0.80128785  0.57900750  0.25692894
   0.96137654  0.09118041  0.41017152
   0.92123916  0.62771531  0.34593031
   0.17861723  0.02667989  0.36538619
   0.56406668  0.88456513  0.34301361
   0.14648177  0.68590268  0.26107391
   0.36536494  0.77163774  0.42269548
   0.58075888  0.49302802  0.43666412
   0.54627061  0.72904226  0.34700250
   0.97749139  0.79102991  0.43066575
   0.40706465  0.61167478  0.24831450
   0.18544122  0.33297823  0.28616159
   0.02415363  0.34832624  0.43543928
   0.95694310  0.95091067  0.27216352
   0.21310652  0.62615933  0.33783182
   0.09466620  0.63260573  0.43727216
   0.22311249  0.36080386  0.39063603
   0.51687694  0.00419849  0.50006646
   0.29747751  0.81867264  0.50827878
   0.83011823  0.59493890  0.48833261
   0.88871359  0.18485616  0.49890484
   0.03483736  0.76853287  0.55218188
   0.33947928  0.39806512  0.47735928
Direct configuration=    41
   0.48056876  0.66651534  0.45276240
   0.29328507  0.14498574  0.39693050
   0.16970193  0.41266001  0.43600490
   0.49783409  0.17219779  0.42860637
   0.68287502  0.10053588  0.41090807
   0.01291807  0.72160977  0.48714337
   0.53883652  0.58957558  0.38605650
   0.66622670  0.35070894  0.39091801
   0.89419928  0.26637652  0.42965919
   0.39024747  0.93461162  0.45516442
   0.71448222  0.60227132  0.43149134
   0.21394825  0.15849345  0.31975244
   0.99945588  0.30082769  0.31518536
   0.74667074  0.58987579  0.35758302
   0.18099657  0.64234923  0.39206647
   0.60562107  0.19713808  0.27752948
   0.09592662  0.19294989  0.38441310
   0.35590109  0.66769215  0.36247057
   0.25380528  0.67623692  0.45775479
   0.39261395  0.42285258  0.41725049
   0.10072973  0.90019661  0.39804022
   0.42867036  0.89727831  0.38544099
   0.70705640  0.83484300  0.37828175
   0.59310074  0.86931979  0.44736515
   0.60313640  0.41760413  0.33047765
   0.21442544  0.85066689  0.33772726
   0.78073030  0.27415466  0.34189792
   0.95270827  0.55327381  0.43949242
   0.17171792  0.43256021  0.34281681
   0.70131920  0.04498576  0.23205259
   0.67522037  0.03139701  0.33589930
   0.65367858  0.89181980  0.28463111
   0.84916438  0.04795324  0.36335596
   0.88739358  0.72801566  0.38987991
   0.58868200  0.92685567  0.19497670
   0.94842141  0.43285565  0.36982648
   0.00926420  0.01508537  0.33007583
   0.66100037  0.64523905  0.28717771
   0.85684379  0.48127252  0.30425624
   0.48439002  0.14898767  0.35254651
   0.06178033  0.14173224  0.26582162
   0.95113353  0.72058033  0.26591156
   0.51172606  0.68558250  0.21839123
   0.07229520  0.45363127  0.19393345
   0.31151869  0.49504720  0.28684027
   0.07749008  0.70498335  0.31519580
   0.94499881  0.95184530  0.22071099
   0.49263196  0.98258514  0.26305332
   0.49640368  0.44323050  0.25412051
   0.93067162  0.33554118  0.25060921
   0.37089596  0.96461188  0.31114439
   0.71163605  0.40349838  0.25472600
   0.11619845  0.48022727  0.25722446
   0.29788139  0.76478713  0.25967874
   0.47775597  0.68170057  0.30281627
   0.77902019  0.96853895  0.16626069
   0.96811770  0.31471193  0.14875147
   0.21758028  0.26471885  0.22573556
   0.84267353  0.07540562  0.29165565
   0.83822825  0.80736254  0.31500554
   0.91032291  0.95473464  0.45040121
   0.08055392  0.70345975  0.19011729
   0.60869872  0.48781754  0.19593082
   0.37811768  0.21264299  0.27743601
   0.43438472  0.17225706  0.21366116
   0.25497619  0.61047503  0.15173320
   0.05571354  0.17546141  0.20029861
   0.37541214  0.49322248  0.19691719
   0.11594269  0.88621643  0.24802908
   0.60574192  0.23543452  0.20955264
   0.41723594  0.40214115  0.33148622
   0.48523184  0.33704550  0.15591692
   0.74735469  0.77706633  0.23979762
   0.73952868  0.70035068  0.16904264
   0.25276675  0.32235559  0.16150246
   0.26352713  0.03920266  0.25928910
   0.20319794  0.01907344  0.18781842
   0.46554451  0.63257988  0.15306795
   0.36266410  0.44814495  0.10655860
   0.98174962  0.96255102  0.15933131
   0.09623917  0.80979802  0.12160500
   0.89946590  0.13136020  0.11123504
   0.72131031  0.18859690  0.14167464
   0.88790733  0.55131107  0.21305056
   0.55775771  0.04926531  0.14356351
   0.32701490  0.81628284  0.18499167
   0.11420941  0.15520002  0.13195439
   0.62660496  0.47843627  0.12656968
   0.84597709  0.19965365  0.19862375
   0.13176914  0.49079137  0.11839013
   0.32786386  0.86594867  0.11962322
   0.35259839  0.14946473  0.12412508
   0.00070039  0.63084256  0.07497352
   0.60128666  0.81255900  0.13475381
   0.95825569  0.63293623  0.13932562
   0.70319193  0.00348311  0.09031877
   0.81050087  0.41756087  0.15949016
   0.23883802  0.98669575  0.06859731
   0.23366384  0.26549211  0.07871382
   0.50512841  0.96700763  0.07854880
   0.03306891  0.00629758  0.08506460
   0.87254671  0.85181717  0.11080332
   0.76771094  0.35035943  0.09287707
   0.53627751  0.69158745  0.08555593
   0.52922564  0.27284398  0.08014365
   0.01314507  0.31524148  0.08170800
   0.22748928  0.68029993  0.07872379
   0.75479826  0.65336145  0.08447746
   0.64759680  0.82800981  0.03191161
   0.62500000  0.50000000  0.04175000
   0.87500000  0.83333000  0.04175000
   0.37500000  0.83333000  0.04175000
   0.37500000  0.50000000  0.04175000
   0.12500000  0.16667000  0.04175000
   0.12500000  0.50000000  0.04175000
   0.37500000  0.16667000  0.04175000
   0.87500000  0.50000000  0.04175000
   0.12500000  0.83333000  0.04175000
   0.62500000  0.16667000  0.04175000
   0.87500000  0.16667000  0.04175000
   0.00000000  0.00000000  0.00000000
   0.25000000  0.00000000  0.00000000
   0.75000000  0.00000000  0.00000000
   0.25000000  0.66667000  0.00000000
   0.00000000  0.66667000  0.00000000
   0.50000000  0.33333000  0.00000000
   0.75000000  0.33333000  0.00000000
   0.25000000  0.33333000  0.00000000
   0.75000000  0.66667000  0.00000000
   0.00000000  0.33333000  0.00000000
   0.50000000  0.66667000  0.00000000
   0.50000000  0.00000000  0.00000000
   0.77353797  0.90472089  0.42817803
   0.50204496  0.31363469  0.38844957
   0.79885649  0.43914399  0.40924819
   0.80139227  0.57893297  0.25694152
   0.96139979  0.09117915  0.41018365
   0.92123636  0.62782532  0.34592513
   0.17859249  0.02667124  0.36536396
   0.56412200  0.88453500  0.34299084
   0.14662072  0.68592943  0.26108281
   0.36534237  0.77159568  0.42270794
   0.58076122  0.49298807  0.43668777
   0.54632628  0.72896613  0.34700224
   0.97747056  0.79099645  0.43067794
   0.40701261  0.61171138  0.24832351
   0.18551572  0.33286460  0.28613923
   0.02410071  0.34828735  0.43542299
   0.95694058  0.95088484  0.27215731
   0.21311071  0.62621947  0.33783772
   0.09464561  0.63260140  0.43728083
   0.22315548  0.36076439  0.39059507
   0.51680814  0.00422258  0.50007583
   0.29753999  0.81860636  0.50827485
   0.83013645  0.59493812  0.48832249
   0.88870154  0.18482023  0.49891095
   0.03483300  0.76851951  0.55217366
   0.33949954  0.39807890  0.47735201
Direct configuration=    42
   0.48057895  0.66651942  0.45276533
   0.29327119  0.14501253  0.39691873
   0.16972817  0.41261864  0.43601063
   0.49781553  0.17215483  0.42860914
   0.68282809  0.10048953  0.41091372
   0.01291191  0.72159352  0.48713039
   0.53884115  0.58959356  0.38605241
   0.66622496  0.35075569  0.39091320
   0.89414671  0.26634200  0.42965427
   0.39024996  0.93460362  0.45515377
   0.71446470  0.60220413  0.43149875
   0.21397920  0.15843455  0.31974584
   0.99949208  0.30080877  0.31518238
   0.74667610  0.58987609  0.35758586
   0.18101192  0.64238526  0.39206805
   0.60563729  0.19715057  0.27753121
   0.09595772  0.19294440  0.38441237
   0.35588621  0.66766826  0.36245975
   0.25376715  0.67623669  0.45774491
   0.39264840  0.42288827  0.41725357
   0.10071637  0.90016397  0.39804057
   0.42866993  0.89728681  0.38544082
   0.70708403  0.83489155  0.37828096
   0.59311494  0.86931870  0.44736448
   0.60315823  0.41765418  0.33046302
   0.21442397  0.85065482  0.33773037
   0.78073626  0.27414083  0.34189702
   0.95271331  0.55326117  0.43949768
   0.17173333  0.43254323  0.34282430
   0.70130811  0.04500469  0.23205925
   0.67522807  0.03136638  0.33590760
   0.65367452  0.89182980  0.28463945
   0.84919383  0.04794198  0.36335158
   0.88741267  0.72802130  0.38987770
   0.58866807  0.92682759  0.19497336
   0.94841775  0.43285481  0.36981954
   0.00925871  0.01509406  0.33007963
   0.66105049  0.64527249  0.28717229
   0.85683343  0.48130861  0.30424297
   0.48435489  0.14901270  0.35255291
   0.06178559  0.14172796  0.26582105
   0.95109706  0.72054824  0.26592179
   0.51171750  0.68555833  0.21838670
   0.07227626  0.45363455  0.19394327
   0.31153210  0.49503512  0.28683605
   0.07749607  0.70499881  0.31518599
   0.94500755  0.95179265  0.22071144
   0.49261059  0.98258061  0.26306063
   0.49637633  0.44322959  0.25410405
   0.93066273  0.33556950  0.25061603
   0.37089284  0.96463763  0.31115217
   0.71161553  0.40346610  0.25474048
   0.11621930  0.48022257  0.25721454
   0.29788351  0.76478863  0.25967160
   0.47778231  0.68169457  0.30283252
   0.77900321  0.96850000  0.16625975
   0.96812817  0.31466292  0.14876090
   0.21760540  0.26473855  0.22573178
   0.84265675  0.07544116  0.29165346
   0.83823923  0.80731181  0.31500795
   0.91034172  0.95480301  0.45039656
   0.08052335  0.70347032  0.19012271
   0.60870292  0.48777140  0.19593912
   0.37813313  0.21265893  0.27742946
   0.43439650  0.17223106  0.21366019
   0.25497258  0.61052418  0.15173284
   0.05573153  0.17545198  0.20030282
   0.37538105  0.49316346  0.19690814
   0.11593138  0.88623818  0.24803171
   0.60574332  0.23542452  0.20955634
   0.41724672  0.40213880  0.33148360
   0.48521922  0.33706767  0.15591299
   0.74737912  0.77706141  0.23979434
   0.73953917  0.70035959  0.16903191
   0.25276067  0.32234886  0.16149456
   0.26350914  0.03919003  0.25929161
   0.20317529  0.01906688  0.18781763
   0.46556707  0.63257350  0.15306612
   0.36266003  0.44815131  0.10655561
   0.98172615  0.96255735  0.15933149
   0.09620768  0.80979623  0.12161298
   0.89943858  0.13134062  0.11123960
   0.72129171  0.18854443  0.14167962
   0.88789698  0.55134233  0.21305092
   0.55775879  0.04926716  0.14356812
   0.32705438  0.81630754  0.18499588
   0.11422205  0.15521383  0.13193126
   0.62654035  0.47839386  0.12658198
   0.84597821  0.19965925  0.19862573
   0.13179494  0.49083855  0.11839232
   0.32785757  0.86593163  0.11961826
   0.35261518  0.14944657  0.12412922
   0.00071726  0.63083346  0.07496809
   0.60126810  0.81251752  0.13474140
   0.95827298  0.63294854  0.13932588
   0.70319579  0.00348501  0.09032190
   0.81051295  0.41754093  0.15948433
   0.23882289  0.98671478  0.06859975
   0.23367430  0.26546296  0.07871850
   0.50515589  0.96700996  0.07854634
   0.03307092  0.00626687  0.08505979
   0.87252978  0.85182403  0.11080083
   0.76766262  0.35032771  0.09287853
   0.53625720  0.69161888  0.08555634
   0.52921668  0.27279650  0.08014283
   0.01319449  0.31527549  0.08171440
   0.22749300  0.68022772  0.07872462
   0.75482085  0.65332004  0.08446990
   0.64758384  0.82797399  0.03191131
   0.62500000  0.50000000  0.04175000
   0.87500000  0.83333000  0.04175000
   0.37500000  0.83333000  0.04175000
   0.37500000  0.50000000  0.04175000
   0.12500000  0.16667000  0.04175000
   0.12500000  0.50000000  0.04175000
   0.37500000  0.16667000  0.04175000
   0.87500000  0.50000000  0.04175000
   0.12500000  0.83333000  0.04175000
   0.62500000  0.16667000  0.04175000
   0.87500000  0.16667000  0.04175000
   0.00000000  0.00000000  0.00000000
   0.25000000  0.00000000  0.00000000
   0.75000000  0.00000000  0.00000000
   0.25000000  0.66667000  0.00000000
   0.00000000  0.66667000  0.00000000
   0.50000000  0.33333000  0.00000000
   0.75000000  0.33333000  0.00000000
   0.25000000  0.33333000  0.00000000
   0.75000000  0.66667000  0.00000000
   0.00000000  0.33333000  0.00000000
   0.50000000  0.66667000  0.00000000
   0.50000000  0.00000000  0.00000000
   0.77350601  0.90472822  0.42816723
   0.50209349  0.31364976  0.38845075
   0.79891960  0.43913566  0.40925170
   0.80149688  0.57885864  0.25695416
   0.96142321  0.09117766  0.41019572
   0.92123358  0.62793528  0.34591982
   0.17856788  0.02666289  0.36534168
   0.56417713  0.88450539  0.34296808
   0.14675957  0.68595610  0.26109173
   0.36531965  0.77155316  0.42272041
   0.58076334  0.49294842  0.43671141
   0.54638200  0.72888995  0.34700209
   0.97745008  0.79096255  0.43069019
   0.40696004  0.61174790  0.24833261
   0.18559032  0.33275072  0.28611692
   0.02404809  0.34824860  0.43540670
   0.95693831  0.95085878  0.27215127
   0.21311508  0.62627983  0.33784357
   0.09462542  0.63259739  0.43728964
   0.22319870  0.36072464  0.39055403
   0.51673940  0.00424672  0.50008518
   0.29760245  0.81854009  0.50827092
   0.83015468  0.59493736  0.48831238
   0.88868947  0.18478425  0.49891704
   0.03482864  0.76850613  0.55216541
   0.33951976  0.39809268  0.47734475
Direct configuration=    43
   0.48058915  0.66652345  0.45276826
   0.29325733  0.14503932  0.39690695
   0.16975440  0.41257731  0.43601638
   0.49779698  0.17211180  0.42861192
   0.68278119  0.10044310  0.41091937
   0.01290576  0.72157730  0.48711741
   0.53884580  0.58961147  0.38604832
   0.66622320  0.35080244  0.39090840
   0.89409405  0.26630742  0.42964935
   0.39025242  0.93459565  0.45514313
   0.71444718  0.60213694  0.43150616
   0.21401015  0.15837564  0.31973925
   0.99952830  0.30078982  0.31517941
   0.74668144  0.58987630  0.35758871
   0.18102724  0.64242130  0.39206962
   0.60565350  0.19716307  0.27753297
   0.09598874  0.19293897  0.38441166
   0.35587138  0.66764435  0.36244893
   0.25372900  0.67623646  0.45773502
   0.39268285  0.42292398  0.41725664
   0.10070294  0.90013130  0.39804093
   0.42866955  0.89729539  0.38544063
   0.70711162  0.83494012  0.37828019
   0.59312917  0.86931767  0.44736379
   0.60318006  0.41770422  0.33044837
   0.21442251  0.85064279  0.33773349
   0.78074225  0.27412703  0.34189611
   0.95271828  0.55324842  0.43950293
   0.17174871  0.43252615  0.34283178
   0.70129711  0.04502363  0.23206594
   0.67523575  0.03133586  0.33591591
   0.65367043  0.89183988  0.28464781
   0.84922333  0.04793069  0.36334722
   0.88743179  0.72802706  0.38987550
   0.58865409  0.92679945  0.19497004
   0.94841406  0.43285401  0.36981260
   0.00925329  0.01510270  0.33008342
   0.66110065  0.64530579  0.28716688
   0.85682309  0.48134475  0.30422971
   0.48431980  0.14903771  0.35255931
   0.06179087  0.14172369  0.26582050
   0.95106058  0.72051614  0.26593199
   0.51170902  0.68553433  0.21838217
   0.07225734  0.45363781  0.19395308
   0.31154548  0.49502306  0.28683182
   0.07750201  0.70501422  0.31517619
   0.94501619  0.95174002  0.22071187
   0.49258920  0.98257605  0.26306792
   0.49634903  0.44322856  0.25408760
   0.93065383  0.33559783  0.25062284
   0.37088975  0.96466337  0.31115996
   0.71159501  0.40343374  0.25475495
   0.11624007  0.48021790  0.25720463
   0.29788565  0.76479015  0.25966446
   0.47780858  0.68168856  0.30284874
   0.77898624  0.96846101  0.16625881
   0.96813869  0.31461400  0.14877034
   0.21763057  0.26475832  0.22572802
   0.84263992  0.07547676  0.29165127
   0.83825024  0.80726106  0.31501039
   0.91036052  0.95487152  0.45039191
   0.08049279  0.70348099  0.19012814
   0.60870716  0.48772529  0.19594740
   0.37814864  0.21267499  0.27742292
   0.43440819  0.17220502  0.21365921
   0.25496899  0.61057337  0.15173248
   0.05574947  0.17544255  0.20030702
   0.37534993  0.49310440  0.19689911
   0.11592005  0.88625993  0.24803434
   0.60574475  0.23541455  0.20956002
   0.41725751  0.40213641  0.33148100
   0.48520658  0.33708982  0.15590906
   0.74740361  0.77705647  0.23979102
   0.73954967  0.70036845  0.16902117
   0.25275461  0.32234213  0.16148666
   0.26349113  0.03917732  0.25929410
   0.20315266  0.01906028  0.18781683
   0.46558964  0.63256715  0.15306428
   0.36265599  0.44815770  0.10655261
   0.98170273  0.96256368  0.15933167
   0.09617625  0.80979441  0.12162097
   0.89941114  0.13132103  0.11124417
   0.72127305  0.18849202  0.14168460
   0.88788664  0.55137360  0.21305126
   0.55775981  0.04926913  0.14357272
   0.32709387  0.81633224  0.18500011
   0.11423473  0.15522761  0.13190812
   0.62647575  0.47835146  0.12659427
   0.84597932  0.19966485  0.19862772
   0.13182071  0.49088567  0.11839451
   0.32785132  0.86591456  0.11961332
   0.35263200  0.14942836  0.12413336
   0.00073413  0.63082442  0.07496267
   0.60124958  0.81247601  0.13472897
   0.95829022  0.63296079  0.13932617
   0.70319967  0.00348691  0.09032503
   0.81052494  0.41752109  0.15947850
   0.23880783  0.98673385  0.06860221
   0.23368478  0.26543393  0.07872321
   0.50518336  0.96701233  0.07854387
   0.03307294  0.00623611  0.08505497
   0.87251283  0.85183086  0.11079833
   0.76761433  0.35029599  0.09287998
   0.53623684  0.69165025  0.08555673
   0.52920767  0.27274909  0.08014203
   0.01324389  0.31530955  0.08172080
   0.22749678  0.68015548  0.07872546
   0.75484343  0.65327862  0.08446235
   0.64757084  0.82793818  0.03191102
   0.62500000  0.50000000  0.04175000
   0.87500000  0.83333000  0.04175000
   0.37500000  0.83333000  0.04175000
   0.37500000  0.50000000  0.04175000
   0.12500000  0.16667000  0.04175000
   0.12500000  0.50000000  0.04175000
   0.37500000  0.16667000  0.04175000
   0.87500000  0.50000000  0.04175000
   0.12500000  0.83333000  0.04175000
   0.62500000  0.16667000  0.04175000
   0.87500000  0.16667000  0.04175000
   0.00000000  0.00000000  0.00000000
   0.25000000  0.00000000  0.00000000
   0.75000000  0.00000000  0.00000000
   0.25000000  0.66667000  0.00000000
   0.00000000  0.66667000  0.00000000
   0.50000000  0.33333000  0.00000000
   0.75000000  0.33333000  0.00000000
   0.25000000  0.33333000  0.00000000
   0.75000000  0.66667000  0.00000000
   0.00000000  0.33333000  0.00000000
   0.50000000  0.66667000  0.00000000
   0.50000000  0.00000000  0.00000000
   0.77347359  0.90473554  0.42815638
   0.50214180  0.31366488  0.38845184
   0.79898314  0.43912747  0.40925518
   0.80160168  0.57878449  0.25696685
   0.96144678  0.09117594  0.41020771
   0.92123081  0.62804519  0.34591438
   0.17854339  0.02665484  0.36531935
   0.56423205  0.88447630  0.34294532
   0.14689832  0.68598267  0.26110068
   0.36529676  0.77151018  0.42273287
   0.58076526  0.49290906  0.43673501
   0.54643779  0.72881371  0.34700207
   0.97742995  0.79092819  0.43070250
   0.40690692  0.61178434  0.24834179
   0.18566502  0.33263659  0.28609465
   0.02399578  0.34820997  0.43539039
   0.95693630  0.95083247  0.27214540
   0.21311963  0.62634040  0.33784937
   0.09460565  0.63259371  0.43729858
   0.22324213  0.36068462  0.39051292
   0.51667073  0.00427089  0.50009452
   0.29766490  0.81847383  0.50826698
   0.83017291  0.59493661  0.48830228
   0.88867740  0.18474822  0.49892310
   0.03482426  0.76849273  0.55215713
   0.33953993  0.39810648  0.47733750
Direct configuration=    44
   0.48059937  0.66652742  0.45277118
   0.29324351  0.14506611  0.39689517
   0.16978062  0.41253602  0.43602215
   0.49777844  0.17206869  0.42861470
   0.68273430  0.10039659  0.41092501
   0.01289964  0.72156112  0.48710443
   0.53885048  0.58962930  0.38604424
   0.66622140  0.35084919  0.39090364
   0.89404129  0.26627280  0.42964444
   0.39025485  0.93458771  0.45513248
   0.71442966  0.60206974  0.43151358
   0.21404109  0.15831671  0.31973266
   0.99956452  0.30077083  0.31517643
   0.74668676  0.58987643  0.35759155
   0.18104253  0.64245734  0.39207118
   0.60566969  0.19717558  0.27753475
   0.09601966  0.19293361  0.38441095
   0.35585658  0.66762042  0.36243811
   0.25369085  0.67623623  0.45772512
   0.39271730  0.42295971  0.41725970
   0.10068942  0.90009861  0.39804132
   0.42866922  0.89730403  0.38544043
   0.70713920  0.83498870  0.37827945
   0.59314343  0.86931671  0.44736310
   0.60320190  0.41775425  0.33043368
   0.21442108  0.85063080  0.33773661
   0.78074826  0.27411324  0.34189519
   0.95272317  0.55323557  0.43950817
   0.17176408  0.43250898  0.34283925
   0.70128621  0.04504258  0.23207263
   0.67524343  0.03130545  0.33592421
   0.65366629  0.89185004  0.28465616
   0.84925287  0.04791937  0.36334288
   0.88745095  0.72803294  0.38987331
   0.58864006  0.92677125  0.19496674
   0.94841033  0.43285325  0.36980567
   0.00924793  0.01511131  0.33008721
   0.66115083  0.64533896  0.28716149
   0.85681277  0.48138095  0.30421646
   0.48428474  0.14906271  0.35256571
   0.06179617  0.14171941  0.26581995
   0.95102409  0.72048403  0.26594218
   0.51170063  0.68551049  0.21837763
   0.07223846  0.45364105  0.19396289
   0.31155883  0.49501102  0.28682757
   0.07750789  0.70502959  0.31516640
   0.94502473  0.95168740  0.22071228
   0.49256778  0.98257147  0.26307519
   0.49632178  0.44322742  0.25407117
   0.93064492  0.33562616  0.25062964
   0.37088669  0.96468910  0.31116776
   0.71157449  0.40340132  0.25476942
   0.11626076  0.48021326  0.25719471
   0.29788782  0.76479171  0.25965732
   0.47783477  0.68168253  0.30286493
   0.77896928  0.96842199  0.16625787
   0.96814924  0.31456517  0.14877977
   0.21765581  0.26477814  0.22572426
   0.84262305  0.07551243  0.29164907
   0.83826126  0.80721029  0.31501284
   0.91037929  0.95494015  0.45038725
   0.08046225  0.70349174  0.19013358
   0.60871144  0.48767919  0.19595567
   0.37816422  0.21269115  0.27741641
   0.43441979  0.17217896  0.21365822
   0.25496542  0.61062261  0.15173214
   0.05576736  0.17543313  0.20031121
   0.37531879  0.49304530  0.19689011
   0.11590872  0.88628166  0.24803696
   0.60574621  0.23540461  0.20956369
   0.41726831  0.40213399  0.33147843
   0.48519392  0.33711195  0.15590512
   0.74742818  0.77705151  0.23978767
   0.73956018  0.70037725  0.16901043
   0.25274857  0.32233539  0.16147875
   0.26347310  0.03916454  0.25929656
   0.20313006  0.01905365  0.18781602
   0.46561219  0.63256082  0.15306242
   0.36265196  0.44816412  0.10654962
   0.98167935  0.96257002  0.15933184
   0.09614486  0.80979257  0.12162896
   0.89938358  0.13130143  0.11124875
   0.72125432  0.18843969  0.14168959
   0.88787630  0.55140489  0.21305159
   0.55776078  0.04927122  0.14357730
   0.32713338  0.81635694  0.18500435
   0.11424746  0.15524136  0.13188498
   0.62641117  0.47830909  0.12660656
   0.84598043  0.19967044  0.19862972
   0.13184643  0.49093274  0.11839668
   0.32784512  0.86589748  0.11960838
   0.35264885  0.14941011  0.12413750
   0.00075098  0.63081544  0.07495726
   0.60123110  0.81243447  0.13471653
   0.95830741  0.63297298  0.13932647
   0.70320359  0.00348879  0.09032817
   0.81053686  0.41750136  0.15947267
   0.23879282  0.98675296  0.06860470
   0.23369528  0.26540501  0.07872794
   0.50521081  0.96701473  0.07854141
   0.03307495  0.00620531  0.08505012
   0.87249587  0.85183765  0.11079582
   0.76756607  0.35026428  0.09288140
   0.53621643  0.69168155  0.08555711
   0.52919861  0.27270176  0.08014127
   0.01329325  0.31534366  0.08172720
   0.22750062  0.68008322  0.07872629
   0.75486601  0.65323721  0.08445480
   0.64755782  0.82790238  0.03191073
   0.62500000  0.50000000  0.04175000
   0.87500000  0.83333000  0.04175000
   0.37500000  0.83333000  0.04175000
   0.37500000  0.50000000  0.04175000
   0.12500000  0.16667000  0.04175000
   0.12500000  0.50000000  0.04175000
   0.37500000  0.16667000  0.04175000
   0.87500000  0.50000000  0.04175000
   0.12500000  0.83333000  0.04175000
   0.62500000  0.16667000  0.04175000
   0.87500000  0.16667000  0.04175000
   0.00000000  0.00000000  0.00000000
   0.25000000  0.00000000  0.00000000
   0.75000000  0.00000000  0.00000000
   0.25000000  0.66667000  0.00000000
   0.00000000  0.66667000  0.00000000
   0.50000000  0.33333000  0.00000000
   0.75000000  0.33333000  0.00000000
   0.25000000  0.33333000  0.00000000
   0.75000000  0.66667000  0.00000000
   0.00000000  0.33333000  0.00000000
   0.50000000  0.66667000  0.00000000
   0.50000000  0.00000000  0.00000000
   0.77344069  0.90474284  0.42814546
   0.50218986  0.31368004  0.38845285
   0.79904712  0.43911940  0.40925863
   0.80170666  0.57871053  0.25697961
   0.96147052  0.09117399  0.41021964
   0.92122804  0.62815504  0.34590880
   0.17851904  0.02664708  0.36529699
   0.56428676  0.88444773  0.34292256
   0.14703698  0.68600915  0.26110966
   0.36527372  0.77146673  0.42274533
   0.58076697  0.49287001  0.43675859
   0.54649365  0.72873743  0.34700217
   0.97741018  0.79089338  0.43071487
   0.40685328  0.61182069  0.24835107
   0.18573982  0.33252221  0.28607244
   0.02394379  0.34817148  0.43537406
   0.95693454  0.95080591  0.27213971
   0.21312437  0.62640118  0.33785512
   0.09458628  0.63259036  0.43730764
   0.22328578  0.36064434  0.39047175
   0.51660212  0.00429511  0.50010385
   0.29772733  0.81840758  0.50826306
   0.83019114  0.59493588  0.48829218
   0.88866533  0.18471213  0.49892914
   0.03481987  0.76847931  0.55214882
   0.33956006  0.39812028  0.47733027
Direct configuration=    45
   0.48060961  0.66653133  0.45277408
   0.29322971  0.14509289  0.39688337
   0.16980683  0.41249478  0.43602794
   0.49775990  0.17202551  0.42861747
   0.68268743  0.10035000  0.41093065
   0.01289354  0.72154497  0.48709144
   0.53885518  0.58964707  0.38604016
   0.66621958  0.35089593  0.39089889
   0.89398843  0.26623812  0.42963954
   0.39025724  0.93457981  0.45512184
   0.71441214  0.60200253  0.43152100
   0.21407202  0.15825776  0.31972608
   0.99960075  0.30075181  0.31517345
   0.74669205  0.58987647  0.35759439
   0.18105779  0.64249340  0.39207274
   0.60568587  0.19718809  0.27753655
   0.09605051  0.19292831  0.38441026
   0.35584181  0.66759648  0.36242730
   0.25365269  0.67623601  0.45771521
   0.39275175  0.42299545  0.41726275
   0.10067583  0.90006589  0.39804171
   0.42866894  0.89731274  0.38544022
   0.70716676  0.83503730  0.37827874
   0.59315773  0.86931580  0.44736239
   0.60322374  0.41780427  0.33041897
   0.21441967  0.85061884  0.33773974
   0.78075430  0.27409949  0.34189425
   0.95272800  0.55322262  0.43951341
   0.17177942  0.43249170  0.34284671
   0.70127541  0.04506153  0.23207934
   0.67525109  0.03127515  0.33593252
   0.65366212  0.89186028  0.28466452
   0.84928247  0.04790802  0.36333855
   0.88747014  0.72803895  0.38987113
   0.58862596  0.92674298  0.19496345
   0.94840657  0.43285253  0.36979874
   0.00924265  0.01511986  0.33009099
   0.66120105  0.64537200  0.28715612
   0.85680246  0.48141721  0.30420321
   0.48424971  0.14908770  0.35257210
   0.06180150  0.14171512  0.26581942
   0.95098758  0.72045191  0.26595234
   0.51169232  0.68548681  0.21837309
   0.07221960  0.45364427  0.19397269
   0.31157214  0.49499900  0.28682332
   0.07751370  0.70504491  0.31515662
   0.94503317  0.95163479  0.22071267
   0.49254633  0.98256687  0.26308243
   0.49629459  0.44322615  0.25405476
   0.93063599  0.33565450  0.25063644
   0.37088366  0.96471482  0.31117558
   0.71155397  0.40336883  0.25478387
   0.11628137  0.48020864  0.25718479
   0.29789003  0.76479329  0.25965019
   0.47786090  0.68167648  0.30288108
   0.77895234  0.96838293  0.16625692
   0.96815983  0.31451643  0.14878921
   0.21768110  0.26479802  0.22572052
   0.84260613  0.07554816  0.29164686
   0.83827231  0.80715950  0.31501531
   0.91039805  0.95500891  0.45038259
   0.08043172  0.70350258  0.19013903
   0.60871576  0.48763312  0.19596392
   0.37817986  0.21270743  0.27740991
   0.43443131  0.17215286  0.21365722
   0.25496187  0.61067190  0.15173179
   0.05578519  0.17542371  0.20031539
   0.37528762  0.49298616  0.19688113
   0.11589738  0.88630338  0.24803959
   0.60574769  0.23539471  0.20956734
   0.41727913  0.40213154  0.33147588
   0.48518125  0.33713406  0.15590117
   0.74745281  0.77704653  0.23978427
   0.73957071  0.70038601  0.16899969
   0.25274253  0.32232865  0.16147084
   0.26345506  0.03915167  0.25929901
   0.20310749  0.01904699  0.18781520
   0.46563473  0.63255450  0.15306053
   0.36264794  0.44817056  0.10654662
   0.98165602  0.96257636  0.15933202
   0.09611354  0.80979070  0.12163695
   0.89935592  0.13128182  0.11125333
   0.72123553  0.18838741  0.14169459
   0.88786597  0.55143619  0.21305189
   0.55776168  0.04927345  0.14358187
   0.32717290  0.81638164  0.18500861
   0.11426025  0.15525508  0.13186184
   0.62634659  0.47826674  0.12661885
   0.84598152  0.19967602  0.19863172
   0.13187212  0.49097975  0.11839885
   0.32783896  0.86588038  0.11960344
   0.35266571  0.14939181  0.12414164
   0.00076781  0.63080653  0.07495185
   0.60121268  0.81239289  0.13470409
   0.95832456  0.63298511  0.13932680
   0.70320753  0.00349065  0.09033131
   0.81054869  0.41748173  0.15946684
   0.23877787  0.98677210  0.06860721
   0.23370580  0.26537621  0.07873269
   0.50523824  0.96701715  0.07853894
   0.03307697  0.00617446  0.08504526
   0.87247891  0.85184441  0.11079331
   0.76751782  0.35023258  0.09288281
   0.53619597  0.69171279  0.08555747
   0.52918949  0.27265450  0.08014055
   0.01334258  0.31537781  0.08173359
   0.22750451  0.68001092  0.07872714
   0.75488857  0.65319579  0.08444727
   0.64754477  0.82786661  0.03191045
   0.62500000  0.50000000  0.04175000
   0.87500000  0.83333000  0.04175000
   0.37500000  0.83333000  0.04175000
   0.37500000  0.50000000  0.04175000
   0.12500000  0.16667000  0.04175000
   0.12500000  0.50000000  0.04175000
   0.37500000  0.16667000  0.04175000
   0.87500000  0.50000000  0.04175000
   0.12500000  0.83333000  0.04175000
   0.62500000  0.16667000  0.04175000
   0.87500000  0.16667000  0.04175000
   0.00000000  0.00000000  0.00000000
   0.25000000  0.00000000  0.00000000
   0.75000000  0.00000000  0.00000000
   0.25000000  0.66667000  0.00000000
   0.00000000  0.66667000  0.00000000
   0.50000000  0.33333000  0.00000000
   0.75000000  0.33333000  0.00000000
   0.25000000  0.33333000  0.00000000
   0.75000000  0.66667000  0.00000000
   0.00000000  0.33333000  0.00000000
   0.50000000  0.66667000  0.00000000
   0.50000000  0.00000000  0.00000000
   0.77340732  0.90475013  0.42813450
   0.50223769  0.31369524  0.38845377
   0.79911154  0.43911147  0.40926205
   0.80181182  0.57863677  0.25699243
   0.96149443  0.09117180  0.41023149
   0.92122529  0.62826484  0.34590309
   0.17849482  0.02663962  0.36527458
   0.56434127  0.88441968  0.34289980
   0.14717554  0.68603553  0.26111866
   0.36525052  0.77142283  0.42275778
   0.58076848  0.49283125  0.43678215
   0.54654957  0.72866111  0.34700239
   0.97739075  0.79085812  0.43072729
   0.40679910  0.61185696  0.24836043
   0.18581473  0.33240758  0.28605027
   0.02389210  0.34813313  0.43535772
   0.95693304  0.95077912  0.27213418
   0.21312928  0.62646217  0.33786083
   0.09456733  0.63258732  0.43731684
   0.22332964  0.36060379  0.39043051
   0.51653357  0.00431936  0.50011317
   0.29778975  0.81834134  0.50825913
   0.83020937  0.59493517  0.48828209
   0.88865324  0.18467598  0.49893514
   0.03481547  0.76846588  0.55214048
   0.33958014  0.39813410  0.47732305
Direct configuration=    46
   0.48061986  0.66653518  0.45277698
   0.29321594  0.14511967  0.39687157
   0.16983303  0.41245357  0.43603374
   0.49774136  0.17198227  0.42862024
   0.68264058  0.10030334  0.41093628
   0.01288746  0.72152887  0.48707845
   0.53885991  0.58966476  0.38603609
   0.66621772  0.35094268  0.39089417
   0.89393548  0.26620340  0.42963465
   0.39025961  0.93457193  0.45511119
   0.71439463  0.60193532  0.43152842
   0.21410295  0.15819879  0.31971951
   0.99963699  0.30073275  0.31517047
   0.74669733  0.58987644  0.35759723
   0.18107301  0.64252946  0.39207430
   0.60570203  0.19720062  0.27753839
   0.09608127  0.19292308  0.38440958
   0.35582708  0.66757251  0.36241648
   0.25361451  0.67623580  0.45770530
   0.39278619  0.42303122  0.41726580
   0.10066216  0.90003314  0.39804213
   0.42866872  0.89732151  0.38544000
   0.70719429  0.83508590  0.37827805
   0.59317206  0.86931496  0.44736167
   0.60324559  0.41785427  0.33040423
   0.21441828  0.85060693  0.33774286
   0.78076037  0.27408576  0.34189331
   0.95273275  0.55320958  0.43951865
   0.17179474  0.43247434  0.34285417
   0.70126470  0.04508047  0.23208606
   0.67525875  0.03124496  0.33594083
   0.65365790  0.89187060  0.28467289
   0.84931212  0.04789664  0.36333425
   0.88748936  0.72804509  0.38986895
   0.58861180  0.92671466  0.19496019
   0.94840279  0.43285185  0.36979182
   0.00923744  0.01512837  0.33009476
   0.66125129  0.64540491  0.28715076
   0.85679217  0.48145352  0.30418997
   0.48421472  0.14911268  0.35257849
   0.06180686  0.14171084  0.26581889
   0.95095106  0.72041977  0.26596248
   0.51168410  0.68546330  0.21836853
   0.07220078  0.45364746  0.19398248
   0.31158541  0.49498700  0.28681905
   0.07751946  0.70506018  0.31514684
   0.94504151  0.95158219  0.22071304
   0.49252485  0.98256224  0.26308966
   0.49626745  0.44322477  0.25403836
   0.93062704  0.33568285  0.25064323
   0.37088066  0.96474053  0.31118341
   0.71153344  0.40333626  0.25479832
   0.11630191  0.48020404  0.25717487
   0.29789227  0.76479491  0.25964305
   0.47788695  0.68167041  0.30289721
   0.77893541  0.96834383  0.16625598
   0.96817045  0.31446779  0.14879865
   0.21770644  0.26481796  0.22571679
   0.84258916  0.07558396  0.29164465
   0.83828338  0.80710869  0.31501779
   0.91041678  0.95507780  0.45037793
   0.08040121  0.70351351  0.19014448
   0.60872013  0.48758706  0.19597216
   0.37819556  0.21272382  0.27740344
   0.43444275  0.17212674  0.21365622
   0.25495834  0.61072123  0.15173146
   0.05580296  0.17541429  0.20031955
   0.37525643  0.49292698  0.19687218
   0.11588602  0.88632509  0.24804221
   0.60574920  0.23538484  0.20957097
   0.41728995  0.40212905  0.33147336
   0.48516857  0.33715615  0.15589721
   0.74747750  0.77704152  0.23978084
   0.73958126  0.70039470  0.16898894
   0.25273651  0.32232190  0.16146292
   0.26343699  0.03913873  0.25930144
   0.20308495  0.01904030  0.18781437
   0.46565727  0.63254821  0.15305863
   0.36264395  0.44817704  0.10654363
   0.98163273  0.96258271  0.15933219
   0.09608226  0.80978880  0.12164495
   0.89932813  0.13126221  0.11125791
   0.72121667  0.18833521  0.14169960
   0.88785565  0.55146751  0.21305218
   0.55776253  0.04927580  0.14358642
   0.32721244  0.81640635  0.18501289
   0.11427307  0.15526877  0.13183870
   0.62628203  0.47822441  0.12663113
   0.84598261  0.19968160  0.19863373
   0.13189776  0.49102671  0.11840101
   0.32783285  0.86586327  0.11959851
   0.35268260  0.14937347  0.12414578
   0.00078463  0.63079769  0.07494645
   0.60119429  0.81235128  0.13469163
   0.95834166  0.63299719  0.13932714
   0.70321151  0.00349250  0.09033445
   0.81056044  0.41746221  0.15946102
   0.23876298  0.98679128  0.06860975
   0.23371635  0.26534752  0.07873746
   0.50526566  0.96701960  0.07853647
   0.03307898  0.00614357  0.08504037
   0.87246193  0.85185114  0.11079080
   0.76746960  0.35020088  0.09288419
   0.53617546  0.69174397  0.08555782
   0.52918032  0.27260730  0.08013986
   0.01339187  0.31541200  0.08173998
   0.22750845  0.67993859  0.07872798
   0.75491113  0.65315438  0.08443974
   0.64753168  0.82783085  0.03191018
   0.62500000  0.50000000  0.04175000
   0.87500000  0.83333000  0.04175000
   0.37500000  0.83333000  0.04175000
   0.37500000  0.50000000  0.04175000
   0.12500000  0.16667000  0.04175000
   0.12500000  0.50000000  0.04175000
   0.37500000  0.16667000  0.04175000
   0.87500000  0.50000000  0.04175000
   0.12500000  0.83333000  0.04175000
   0.62500000  0.16667000  0.04175000
   0.87500000  0.16667000  0.04175000
   0.00000000  0.00000000  0.00000000
   0.25000000  0.00000000  0.00000000
   0.75000000  0.00000000  0.00000000
   0.25000000  0.66667000  0.00000000
   0.00000000  0.66667000  0.00000000
   0.50000000  0.33333000  0.00000000
   0.75000000  0.33333000  0.00000000
   0.25000000  0.33333000  0.00000000
   0.75000000  0.66667000  0.00000000
   0.00000000  0.33333000  0.00000000
   0.50000000  0.66667000  0.00000000
   0.50000000  0.00000000  0.00000000
   0.77337348  0.90475741  0.42812348
   0.50228528  0.31371049  0.38845460
   0.79917640  0.43910367  0.40926543
   0.80191717  0.57856321  0.25700531
   0.96151849  0.09116938  0.41024327
   0.92122256  0.62837458  0.34589725
   0.17847072  0.02663245  0.36525213
   0.56439557  0.88439213  0.34287704
   0.14731399  0.68606181  0.26112768
   0.36522716  0.77137846  0.42277022
   0.58076978  0.49279279  0.43680567
   0.54660556  0.72858474  0.34700273
   0.97737168  0.79082242  0.43073977
   0.40674440  0.61189315  0.24836987
   0.18588973  0.33229272  0.28602816
   0.02384073  0.34809491  0.43534137
   0.95693179  0.95075209  0.27212883
   0.21313437  0.62652337  0.33786648
   0.09454878  0.63258461  0.43732618
   0.22337372  0.36056297  0.39038921
   0.51646509  0.00434365  0.50012248
   0.29785215  0.81827511  0.50825520
   0.83022759  0.59493447  0.48827202
   0.88864115  0.18463979  0.49894112
   0.03481107  0.76845243  0.55213211
   0.33960018  0.39814792  0.47731585
Direct configuration=    47
   0.48063013  0.66653898  0.45277988
   0.29320220  0.14514645  0.39685976
   0.16985922  0.41241240  0.43603957
   0.49772284  0.17193894  0.42862302
   0.68259375  0.10025660  0.41094191
   0.01288139  0.72151279  0.48706545
   0.53886465  0.58968239  0.38603203
   0.66621584  0.35098942  0.39088947
   0.89388243  0.26616863  0.42962976
   0.39026194  0.93456408  0.45510055
   0.71437711  0.60186811  0.43153584
   0.21413388  0.15813981  0.31971294
   0.99967323  0.30071365  0.31516749
   0.74670258  0.58987632  0.35760007
   0.18108820  0.64256552  0.39207585
   0.60571818  0.19721314  0.27754024
   0.09611195  0.19291791  0.38440891
   0.35581238  0.66754854  0.36240567
   0.25357633  0.67623559  0.45769537
   0.39282063  0.42306700  0.41726883
   0.10064841  0.90000037  0.39804256
   0.42866854  0.89733035  0.38543977
   0.70722180  0.83513451  0.37827740
   0.59318642  0.86931417  0.44736095
   0.60326745  0.41790427  0.33038947
   0.21441692  0.85059505  0.33774599
   0.78076647  0.27407205  0.34189235
   0.95273743  0.55319643  0.43952387
   0.17181004  0.43245688  0.34286162
   0.70125409  0.04509943  0.23209279
   0.67526641  0.03121488  0.33594914
   0.65365364  0.89188099  0.28468126
   0.84934182  0.04788523  0.36332997
   0.88750861  0.72805135  0.38986678
   0.58859759  0.92668628  0.19495694
   0.94839897  0.43285121  0.36978490
   0.00923230  0.01513684  0.33009853
   0.66130156  0.64543768  0.28714542
   0.85678189  0.48148989  0.30417673
   0.48417975  0.14913765  0.35258488
   0.06181224  0.14170655  0.26581837
   0.95091453  0.72038763  0.26597259
   0.51167596  0.68543996  0.21836397
   0.07218198  0.45365063  0.19399227
   0.31159865  0.49497502  0.28681477
   0.07752516  0.70507540  0.31513707
   0.94504975  0.95152960  0.22071340
   0.49250334  0.98255759  0.26309686
   0.49624037  0.44322326  0.25402198
   0.93061808  0.33571119  0.25065002
   0.37087769  0.96476623  0.31119126
   0.71151291  0.40330363  0.25481275
   0.11632237  0.48019946  0.25716495
   0.29789454  0.76479656  0.25963591
   0.47791293  0.68166432  0.30291330
   0.77891850  0.96830469  0.16625504
   0.96818112  0.31441923  0.14880809
   0.21773184  0.26483796  0.22571306
   0.84257215  0.07561982  0.29164243
   0.83829446  0.80705787  0.31502029
   0.91043549  0.95514682  0.45037326
   0.08037070  0.70352453  0.19014995
   0.60872453  0.48754103  0.19598038
   0.37821132  0.21274033  0.27739699
   0.43445411  0.17210058  0.21365520
   0.25495483  0.61077061  0.15173113
   0.05582068  0.17540488  0.20032371
   0.37522520  0.49286776  0.19686326
   0.11587466  0.88634679  0.24804483
   0.60575074  0.23537501  0.20957460
   0.41730078  0.40212653  0.33147087
   0.48515587  0.33717822  0.15589323
   0.74750227  0.77703650  0.23977737
   0.73959182  0.70040335  0.16897819
   0.25273051  0.32231514  0.16145501
   0.26341890  0.03912571  0.25930384
   0.20306244  0.01903357  0.18781353
   0.46567979  0.63254193  0.15305672
   0.36263997  0.44818355  0.10654065
   0.98160949  0.96258907  0.15933236
   0.09605104  0.80978688  0.12165296
   0.89930024  0.13124260  0.11126249
   0.72119775  0.18828308  0.14170461
   0.88784533  0.55149884  0.21305245
   0.55776333  0.04927827  0.14359095
   0.32725199  0.81643105  0.18501718
   0.11428595  0.15528243  0.13181555
   0.62621749  0.47818210  0.12664341
   0.84598369  0.19968717  0.19863575
   0.13192336  0.49107361  0.11840316
   0.32782679  0.86584613  0.11959358
   0.35269951  0.14935508  0.12414991
   0.00080144  0.63078891  0.07494106
   0.60117595  0.81230965  0.13467917
   0.95835872  0.63300921  0.13932750
   0.70321551  0.00349434  0.09033760
   0.81057211  0.41744280  0.15945520
   0.23874814  0.98681050  0.06861231
   0.23372691  0.26531894  0.07874226
   0.50529307  0.96702208  0.07853399
   0.03308100  0.00611264  0.08503546
   0.87244494  0.85185783  0.11078827
   0.76742139  0.35016919  0.09288555
   0.53615489  0.69177508  0.08555814
   0.52917109  0.27256019  0.08013920
   0.01344114  0.31544624  0.08174637
   0.22751245  0.67986624  0.07872883
   0.75493368  0.65311296  0.08443222
   0.64751857  0.82779510  0.03190991
   0.62500000  0.50000000  0.04175000
   0.87500000  0.83333000  0.04175000
   0.37500000  0.83333000  0.04175000
   0.37500000  0.50000000  0.04175000
   0.12500000  0.16667000  0.04175000
   0.12500000  0.50000000  0.04175000
   0.37500000  0.16667000  0.04175000
   0.87500000  0.50000000  0.04175000
   0.12500000  0.83333000  0.04175000
   0.62500000  0.16667000  0.04175000
   0.87500000  0.16667000  0.04175000
   0.00000000  0.00000000  0.00000000
   0.25000000  0.00000000  0.00000000
   0.75000000  0.00000000  0.00000000
   0.25000000  0.66667000  0.00000000
   0.00000000  0.66667000  0.00000000
   0.50000000  0.33333000  0.00000000
   0.75000000  0.33333000  0.00000000
   0.25000000  0.33333000  0.00000000
   0.75000000  0.66667000  0.00000000
   0.00000000  0.33333000  0.00000000
   0.50000000  0.66667000  0.00000000
   0.50000000  0.00000000  0.00000000
   0.77333917  0.90476467  0.42811240
   0.50233263  0.31372579  0.38845535
   0.79924168  0.43909600  0.40926879
   0.80202269  0.57848984  0.25701824
   0.96154273  0.09116673  0.41025498
   0.92121983  0.62848427  0.34589128
   0.17844675  0.02662558  0.36522963
   0.56444965  0.88436508  0.34285429
   0.14745235  0.68608799  0.26113673
   0.36520364  0.77133364  0.42278266
   0.58077087  0.49275463  0.43682917
   0.54666162  0.72850835  0.34700319
   0.97735296  0.79078627  0.43075231
   0.40668918  0.61192924  0.24837941
   0.18596483  0.33217761  0.28600609
   0.02378968  0.34805683  0.43532501
   0.95693080  0.95072483  0.27212365
   0.21313963  0.62658476  0.33787208
   0.09453066  0.63258223  0.43733564
   0.22341801  0.36052190  0.39034785
   0.51639667  0.00436799  0.50013178
   0.29791454  0.81820888  0.50825127
   0.83024582  0.59493379  0.48826195
   0.88862906  0.18460354  0.49894708
   0.03480665  0.76843897  0.55212371
   0.33962017  0.39816176  0.47730866
Direct configuration=    48
   0.48064041  0.66654271  0.45278276
   0.29318850  0.14517323  0.39684794
   0.16988540  0.41237126  0.43604541
   0.49770431  0.17189555  0.42862579
   0.68254693  0.10020978  0.41094753
   0.01287535  0.72149676  0.48705245
   0.53886943  0.58969994  0.38602798
   0.66621392  0.35103616  0.39088480
   0.89382928  0.26613381  0.42962488
   0.39026424  0.93455626  0.45508991
   0.71435959  0.60180088  0.43154327
   0.21416479  0.15808082  0.31970637
   0.99970948  0.30069451  0.31516451
   0.74670782  0.58987611  0.35760291
   0.18110336  0.64260159  0.39207740
   0.60573431  0.19722568  0.27754213
   0.09614254  0.19291281  0.38440824
   0.35579772  0.66752454  0.36239487
   0.25353813  0.67623539  0.45768543
   0.39285506  0.42310280  0.41727185
   0.10063458  0.89996757  0.39804301
   0.42866842  0.89733925  0.38543954
   0.70724929  0.83518314  0.37827677
   0.59320082  0.86931345  0.44736021
   0.60328932  0.41795425  0.33037468
   0.21441557  0.85058321  0.33774912
   0.78077260  0.27405836  0.34189138
   0.95274203  0.55318318  0.43952909
   0.17182531  0.43243932  0.34286906
   0.70124358  0.04511838  0.23209954
   0.67527405  0.03118492  0.33595746
   0.65364934  0.89189147  0.28468964
   0.84937156  0.04787380  0.36332571
   0.88752789  0.72805774  0.38986462
   0.58858331  0.92665783  0.19495371
   0.94839512  0.43285061  0.36977798
   0.00922722  0.01514526  0.33010230
   0.66135185  0.64547031  0.28714009
   0.85677163  0.48152631  0.30416350
   0.48414482  0.14916261  0.35259127
   0.06181764  0.14170226  0.26581787
   0.95087799  0.72035548  0.26598269
   0.51166790  0.68541678  0.21835940
   0.07216321  0.45365378  0.19400205
   0.31161186  0.49496306  0.28681048
   0.07753079  0.70509057  0.31512731
   0.94505788  0.95147702  0.22071374
   0.49248180  0.98255291  0.26310405
   0.49621334  0.44322164  0.25400562
   0.93060911  0.33573955  0.25065680
   0.37087476  0.96479193  0.31119912
   0.71149238  0.40327093  0.25482718
   0.11634275  0.48019491  0.25715504
   0.29789684  0.76479824  0.25962877
   0.47793884  0.68165822  0.30292936
   0.77890159  0.96826552  0.16625409
   0.96819182  0.31437077  0.14881753
   0.21775730  0.26485803  0.22570935
   0.84255509  0.07565574  0.29164020
   0.83830557  0.80700703  0.31502280
   0.91045418  0.95521597  0.45036859
   0.08034022  0.70353564  0.19015542
   0.60872898  0.48749501  0.19598859
   0.37822715  0.21275694  0.27739055
   0.43446538  0.17207440  0.21365418
   0.25495133  0.61082003  0.15173080
   0.05583834  0.17539546  0.20032785
   0.37519396  0.49280850  0.19685436
   0.11586329  0.88636847  0.24804745
   0.60575230  0.23536521  0.20957820
   0.41731162  0.40212398  0.33146840
   0.48514315  0.33720026  0.15588925
   0.74752709  0.77703146  0.23977386
   0.73960239  0.70041194  0.16896744
   0.25272451  0.32230838  0.16144708
   0.26340080  0.03911261  0.25930623
   0.20303996  0.01902680  0.18781267
   0.46570231  0.63253567  0.15305478
   0.36263601  0.44819008  0.10653766
   0.98158629  0.96259544  0.15933252
   0.09601988  0.80978493  0.12166097
   0.89927223  0.13122297  0.11126708
   0.72117877  0.18823101  0.14170963
   0.88783503  0.55153018  0.21305270
   0.55776406  0.04928087  0.14359548
   0.32729156  0.81645576  0.18502149
   0.11429888  0.15529606  0.13179239
   0.62615295  0.47813981  0.12665568
   0.84598475  0.19969273  0.19863778
   0.13194892  0.49112046  0.11840530
   0.32782078  0.86582898  0.11958866
   0.35271644  0.14933664  0.12415405
   0.00081823  0.63078019  0.07493568
   0.60115766  0.81226798  0.13466670
   0.95837573  0.63302117  0.13932788
   0.70321955  0.00349616  0.09034075
   0.81058370  0.41742349  0.15944938
   0.23873337  0.98682975  0.06861490
   0.23373750  0.26529047  0.07874709
   0.50532045  0.96702459  0.07853152
   0.03308302  0.00608166  0.08503053
   0.87242794  0.85186449  0.11078574
   0.76737321  0.35013750  0.09288690
   0.53613428  0.69180612  0.08555846
   0.52916182  0.27251314  0.08013858
   0.01349036  0.31548053  0.08175275
   0.22751651  0.67979385  0.07872968
   0.75495623  0.65307155  0.08442472
   0.64750542  0.82775938  0.03190964
   0.62500000  0.50000000  0.04175000
   0.87500000  0.83333000  0.04175000
   0.37500000  0.83333000  0.04175000
   0.37500000  0.50000000  0.04175000
   0.12500000  0.16667000  0.04175000
   0.12500000  0.50000000  0.04175000
   0.37500000  0.16667000  0.04175000
   0.87500000  0.50000000  0.04175000
   0.12500000  0.83333000  0.04175000
   0.62500000  0.16667000  0.04175000
   0.87500000  0.16667000  0.04175000
   0.00000000  0.00000000  0.00000000
   0.25000000  0.00000000  0.00000000
   0.75000000  0.00000000  0.00000000
   0.25000000  0.66667000  0.00000000
   0.00000000  0.66667000  0.00000000
   0.50000000  0.33333000  0.00000000
   0.75000000  0.33333000  0.00000000
   0.25000000  0.33333000  0.00000000
   0.75000000  0.66667000  0.00000000
   0.00000000  0.33333000  0.00000000
   0.50000000  0.66667000  0.00000000
   0.50000000  0.00000000  0.00000000
   0.77330440  0.90477192  0.42810128
   0.50237974  0.31374112  0.38845602
   0.79930740  0.43908846  0.40927211
   0.80212839  0.57841666  0.25703124
   0.96156713  0.09116385  0.41026662
   0.92121712  0.62859388  0.34588517
   0.17842291  0.02661901  0.36520710
   0.56450353  0.88433852  0.34283154
   0.14759060  0.68611406  0.26114580
   0.36517997  0.77128837  0.42279509
   0.58077175  0.49271676  0.43685264
   0.54671776  0.72843193  0.34700378
   0.97733459  0.79074967  0.43076491
   0.40663343  0.61196525  0.24838903
   0.18604003  0.33206226  0.28598407
   0.02373896  0.34801889  0.43530863
   0.95693005  0.95069733  0.27211865
   0.21314507  0.62664635  0.33787763
   0.09451294  0.63258016  0.43734523
   0.22346251  0.36048055  0.39030644
   0.51632832  0.00439236  0.50014107
   0.29797692  0.81814266  0.50824735
   0.83026404  0.59493313  0.48825189
   0.88861695  0.18456723  0.49895300
   0.03480222  0.76842548  0.55211528
   0.33964012  0.39817560  0.47730148
Direct configuration=    49
   0.48065071  0.66654638  0.45278563
   0.29317482  0.14520000  0.39683611
   0.16991157  0.41233017  0.43605127
   0.49768579  0.17185209  0.42862856
   0.68250014  0.10016288  0.41095315
   0.01286933  0.72148076  0.48703944
   0.53887422  0.58971742  0.38602393
   0.66621197  0.35108290  0.39088015
   0.89377604  0.26609895  0.42962001
   0.39026650  0.93454848  0.45507927
   0.71434208  0.60173366  0.43155070
   0.21419570  0.15802181  0.31969981
   0.99974574  0.30067534  0.31516153
   0.74671303  0.58987583  0.35760575
   0.18111848  0.64263767  0.39207894
   0.60575042  0.19723822  0.27754404
   0.09617304  0.19290778  0.38440759
   0.35578309  0.66750053  0.36238406
   0.25349992  0.67623519  0.45767548
   0.39288950  0.42313862  0.41727486
   0.10062068  0.89993474  0.39804347
   0.42866834  0.89734821  0.38543929
   0.70727676  0.83523178  0.37827616
   0.59321525  0.86931279  0.44735946
   0.60331119  0.41800423  0.33035986
   0.21441426  0.85057141  0.33775226
   0.78077875  0.27404470  0.34189040
   0.95274656  0.55316983  0.43953430
   0.17184056  0.43242167  0.34287649
   0.70123317  0.04513733  0.23210630
   0.67528169  0.03115507  0.33596577
   0.65364500  0.89190203  0.28469802
   0.84940136  0.04786233  0.36332146
   0.88754720  0.72806425  0.38986246
   0.58856898  0.92662933  0.19495050
   0.94839123  0.43285005  0.36977107
   0.00922222  0.01515364  0.33010605
   0.66140218  0.64550281  0.28713478
   0.85676139  0.48156278  0.30415028
   0.48410993  0.14918756  0.35259765
   0.06182306  0.14169796  0.26581737
   0.95084144  0.72032331  0.26599276
   0.51165993  0.68539376  0.21835482
   0.07214447  0.45365690  0.19401182
   0.31162503  0.49495112  0.28680618
   0.07753637  0.70510569  0.31511755
   0.94506592  0.95142445  0.22071406
   0.49246024  0.98254821  0.26311121
   0.49618637  0.44321990  0.25398928
   0.93060013  0.33576791  0.25066357
   0.37087186  0.96481761  0.31120700
   0.71147185  0.40323816  0.25484160
   0.11636305  0.48019038  0.25714512
   0.29789917  0.76479996  0.25962164
   0.47796468  0.68165209  0.30294539
   0.77888471  0.96822631  0.16625315
   0.96820256  0.31432239  0.14882697
   0.21778281  0.26487815  0.22570565
   0.84253799  0.07569173  0.29163797
   0.83831670  0.80695617  0.31502533
   0.91047284  0.95528524  0.45036392
   0.08030974  0.70354683  0.19016091
   0.60873347  0.48744902  0.19599678
   0.37824304  0.21277367  0.27738414
   0.43447656  0.17204818  0.21365315
   0.25494785  0.61086951  0.15173049
   0.05585595  0.17538605  0.20033197
   0.37516268  0.49274920  0.19684548
   0.11585191  0.88639014  0.24805007
   0.60575389  0.23535544  0.20958179
   0.41732248  0.40212139  0.33146595
   0.48513042  0.33722229  0.15588526
   0.74755199  0.77702639  0.23977031
   0.73961298  0.70042049  0.16895669
   0.25271853  0.32230161  0.16143916
   0.26338268  0.03909944  0.25930859
   0.20301751  0.01902000  0.18781181
   0.46572482  0.63252944  0.15305283
   0.36263206  0.44819665  0.10653467
   0.98156313  0.96260181  0.15933269
   0.09598877  0.80978295  0.12166898
   0.89924411  0.13120334  0.11127167
   0.72115972  0.18817901  0.14171466
   0.88782473  0.55156155  0.21305293
   0.55776474  0.04928360  0.14359998
   0.32733114  0.81648047  0.18502582
   0.11431185  0.15530966  0.13176924
   0.62608843  0.47809755  0.12666795
   0.84598581  0.19969829  0.19863981
   0.13197443  0.49116725  0.11840743
   0.32781481  0.86581181  0.11958374
   0.35273339  0.14931815  0.12415818
   0.00083501  0.63077154  0.07493030
   0.60113942  0.81222629  0.13465422
   0.95839269  0.63303308  0.13932829
   0.70322361  0.00349797  0.09034390
   0.81059520  0.41740428  0.15944356
   0.23871866  0.98684904  0.06861751
   0.23374811  0.26526213  0.07875193
   0.50534783  0.96702713  0.07852904
   0.03308503  0.00605064  0.08502558
   0.87241094  0.85187112  0.11078321
   0.76732505  0.35010581  0.09288822
   0.53611361  0.69183711  0.08555875
   0.52915249  0.27246616  0.08013799
   0.01353956  0.31551486  0.08175913
   0.22752063  0.67972144  0.07873053
   0.75497876  0.65303013  0.08441722
   0.64749225  0.82772367  0.03190938
   0.62500000  0.50000000  0.04175000
   0.87500000  0.83333000  0.04175000
   0.37500000  0.83333000  0.04175000
   0.37500000  0.50000000  0.04175000
   0.12500000  0.16667000  0.04175000
   0.12500000  0.50000000  0.04175000
   0.37500000  0.16667000  0.04175000
   0.87500000  0.50000000  0.04175000
   0.12500000  0.83333000  0.04175000
   0.62500000  0.16667000  0.04175000
   0.87500000  0.16667000  0.04175000
   0.00000000  0.00000000  0.00000000
   0.25000000  0.00000000  0.00000000
   0.75000000  0.00000000  0.00000000
   0.25000000  0.66667000  0.00000000
   0.00000000  0.66667000  0.00000000
   0.50000000  0.33333000  0.00000000
   0.75000000  0.33333000  0.00000000
   0.25000000  0.33333000  0.00000000
   0.75000000  0.66667000  0.00000000
   0.00000000  0.33333000  0.00000000
   0.50000000  0.66667000  0.00000000
   0.50000000  0.00000000  0.00000000
   0.77326916  0.90477916  0.42809010
   0.50242661  0.31375651  0.38845660
   0.79937355  0.43908106  0.40927541
   0.80223426  0.57834369  0.25704429
   0.96159169  0.09116073  0.41027818
   0.92121443  0.62870343  0.34587893
   0.17839919  0.02661272  0.36518452
   0.56455718  0.88431245  0.34280879
   0.14772874  0.68614002  0.26115489
   0.36515615  0.77124263  0.42280751
   0.58077243  0.49267919  0.43687609
   0.54677396  0.72835549  0.34700449
   0.97731657  0.79071264  0.43077757
   0.40657717  0.61200117  0.24839873
   0.18611533  0.33194669  0.28596210
   0.02368856  0.34798109  0.43529224
   0.95692956  0.95066959  0.27211382
   0.21315068  0.62670813  0.33788314
   0.09449565  0.63257842  0.43735496
   0.22350722  0.36043895  0.39026497
   0.51626004  0.00441677  0.50015035
   0.29803928  0.81807645  0.50824343
   0.83028226  0.59493248  0.48824184
   0.88860484  0.18453087  0.49895890
   0.03479778  0.76841198  0.55210682
   0.33966002  0.39818945  0.47729432
Direct configuration=    50
   0.48066103  0.66655000  0.45278850
   0.29316117  0.14522677  0.39682428
   0.16993772  0.41228911  0.43605714
   0.49766728  0.17180855  0.42863133
   0.68245336  0.10011591  0.41095876
   0.01286332  0.72146479  0.48702643
   0.53887904  0.58973483  0.38601988
   0.66620999  0.35112963  0.39087552
   0.89372269  0.26606403  0.42961515
   0.39026874  0.93454072  0.45506863
   0.71432456  0.60166642  0.43155813
   0.21422661  0.15796278  0.31969326
   0.99978201  0.30065614  0.31515855
   0.74671823  0.58987546  0.35760859
   0.18113357  0.64267376  0.39208048
   0.60576652  0.19725077  0.27754597
   0.09620346  0.19290281  0.38440695
   0.35576850  0.66747650  0.36237326
   0.25346170  0.67623500  0.45766552
   0.39292393  0.42317446  0.41727787
   0.10060670  0.89990189  0.39804396
   0.42866832  0.89735724  0.38543903
   0.70730420  0.83528042  0.37827559
   0.59322971  0.86931218  0.44735870
   0.60333307  0.41805419  0.33034501
   0.21441296  0.85055965  0.33775539
   0.78078493  0.27403107  0.34188941
   0.95275102  0.55315637  0.43953951
   0.17185579  0.43240393  0.34288392
   0.70122285  0.04515629  0.23211307
   0.67528932  0.03112534  0.33597409
   0.65364062  0.89191267  0.28470641
   0.84943120  0.04785084  0.36331724
   0.88756655  0.72807089  0.38986031
   0.58855459  0.92660076  0.19494731
   0.94838732  0.43284953  0.36976417
   0.00921729  0.01516197  0.33010981
   0.66145253  0.64553518  0.28712949
   0.85675117  0.48159931  0.30413706
   0.48407506  0.14921249  0.35260402
   0.06182851  0.14169366  0.26581688
   0.95080488  0.72029114  0.26600281
   0.51165204  0.68537091  0.21835023
   0.07212577  0.45366000  0.19402158
   0.31163816  0.49493920  0.28680187
   0.07754189  0.70512077  0.31510780
   0.94507385  0.95137189  0.22071436
   0.49243864  0.98254349  0.26311836
   0.49615945  0.44321804  0.25397295
   0.93059113  0.33579627  0.25067034
   0.37086899  0.96484328  0.31121489
   0.71145132  0.40320532  0.25485601
   0.11638328  0.48018588  0.25713520
   0.29790154  0.76480170  0.25961450
   0.47799044  0.68164595  0.30296138
   0.77886783  0.96818706  0.16625220
   0.96821333  0.31427411  0.14883642
   0.21780837  0.26489833  0.22570197
   0.84252084  0.07572778  0.29163573
   0.83832786  0.80690530  0.31502788
   0.91049148  0.95535463  0.45035924
   0.08027928  0.70355812  0.19016640
   0.60873800  0.48740305  0.19600496
   0.37825898  0.21279051  0.27737774
   0.43448767  0.17202194  0.21365211
   0.25494440  0.61091902  0.15173018
   0.05587350  0.17537665  0.20033609
   0.37513138  0.49268987  0.19683663
   0.11584052  0.88641179  0.24805269
   0.60575550  0.23534571  0.20958537
   0.41733334  0.40211877  0.33146354
   0.48511767  0.33724429  0.15588126
   0.74757695  0.77702131  0.23976672
   0.73962359  0.70042897  0.16894593
   0.25271257  0.32229484  0.16143123
   0.26336453  0.03908618  0.25931093
   0.20299509  0.01901317  0.18781093
   0.46574731  0.63252322  0.15305085
   0.36262813  0.44820325  0.10653169
   0.98154002  0.96260818  0.15933285
   0.09595772  0.80978094  0.12167700
   0.89921587  0.13118371  0.11127627
   0.72114061  0.18812708  0.14171970
   0.88781444  0.55159292  0.21305314
   0.55776536  0.04928645  0.14360447
   0.32737074  0.81650518  0.18503016
   0.11432487  0.15532324  0.13174608
   0.62602393  0.47805530  0.12668021
   0.84598686  0.19970384  0.19864185
   0.13199991  0.49121399  0.11840956
   0.32780889  0.86579463  0.11957883
   0.35275036  0.14929962  0.12416231
   0.00085177  0.63076296  0.07492493
   0.60112122  0.81218456  0.13464173
   0.95840961  0.63304492  0.13932871
   0.70322770  0.00349976  0.09034705
   0.81060663  0.41738518  0.15943774
   0.23870400  0.98686836  0.06862014
   0.23375873  0.26523389  0.07875680
   0.50537518  0.96702970  0.07852657
   0.03308705  0.00601958  0.08502061
   0.87239392  0.85187771  0.11078067
   0.76727691  0.35007413  0.09288953
   0.53609290  0.69186802  0.08555903
   0.52914310  0.27241926  0.08013744
   0.01358872  0.31554923  0.08176551
   0.22752480  0.67964900  0.07873139
   0.75500129  0.65298872  0.08440973
   0.64747905  0.82768797  0.03190913
   0.62500000  0.50000000  0.04175000
   0.87500000  0.83333000  0.04175000
   0.37500000  0.83333000  0.04175000
   0.37500000  0.50000000  0.04175000
   0.12500000  0.16667000  0.04175000
   0.12500000  0.50000000  0.04175000
   0.37500000  0.16667000  0.04175000
   0.87500000  0.50000000  0.04175000
   0.12500000  0.83333000  0.04175000
   0.62500000  0.16667000  0.04175000
   0.87500000  0.16667000  0.04175000
   0.00000000  0.00000000  0.00000000
   0.25000000  0.00000000  0.00000000
   0.75000000  0.00000000  0.00000000
   0.25000000  0.66667000  0.00000000
   0.00000000  0.66667000  0.00000000
   0.50000000  0.33333000  0.00000000
   0.75000000  0.33333000  0.00000000
   0.25000000  0.33333000  0.00000000
   0.75000000  0.66667000  0.00000000
   0.00000000  0.33333000  0.00000000
   0.50000000  0.66667000  0.00000000
   0.50000000  0.00000000  0.00000000
   0.77323346  0.90478639  0.42807886
   0.50247324  0.31377193  0.38845709
   0.79944012  0.43907379  0.40927867
   0.80234030  0.57827091  0.25705740
   0.96161642  0.09115738  0.41028968
   0.92121174  0.62881292  0.34587256
   0.17837559  0.02660673  0.36516190
   0.56461062  0.88428687  0.34278605
   0.14786676  0.68616587  0.26116401
   0.36513217  0.77119645  0.42281993
   0.58077289  0.49264193  0.43689950
   0.54683025  0.72827904  0.34700532
   0.97729890  0.79067516  0.43079029
   0.40652040  0.61203699  0.24840852
   0.18619073  0.33183087  0.28594018
   0.02363850  0.34794343  0.43527583
   0.95692932  0.95064162  0.27210916
   0.21315646  0.62677009  0.33788859
   0.09447877  0.63257700  0.43736481
   0.22355214  0.36039709  0.39022345
   0.51619181  0.00444122  0.50015962
   0.29810162  0.81801025  0.50823951
   0.83030048  0.59493185  0.48823180
   0.88859272  0.18449446  0.49896477
   0.03479333  0.76839847  0.55209832
   0.33967988  0.39820331  0.47728717
Direct configuration=    51
   0.48067136  0.66655355  0.45279135
   0.29314755  0.14525354  0.39681244
   0.16996387  0.41224809  0.43606303
   0.49764876  0.17176494  0.42863410
   0.68240660  0.10006886  0.41096437
   0.01285734  0.72144887  0.48701342
   0.53888389  0.58975217  0.38601585
   0.66620799  0.35117636  0.39087091
   0.89366926  0.26602907  0.42961029
   0.39027094  0.93453300  0.45505799
   0.71430704  0.60159918  0.43156556
   0.21425750  0.15790374  0.31968672
   0.99981828  0.30063690  0.31515557
   0.74672340  0.58987500  0.35761143
   0.18114863  0.64270985  0.39208202
   0.60578261  0.19726332  0.27754794
   0.09623380  0.19289791  0.38440632
   0.35575395  0.66745245  0.36236246
   0.25342347  0.67623482  0.45765555
   0.39295836  0.42321031  0.41728086
   0.10059264  0.89986901  0.39804445
   0.42866834  0.89736633  0.38543876
   0.70733162  0.83532908  0.37827504
   0.59324420  0.86931164  0.44735794
   0.60335495  0.41810414  0.33033014
   0.21441169  0.85054793  0.33775854
   0.78079114  0.27401746  0.34188841
   0.95275541  0.55314281  0.43954470
   0.17187099  0.43238610  0.34289133
   0.70121263  0.04517525  0.23211986
   0.67529694  0.03109572  0.33598241
   0.65363620  0.89192339  0.28471480
   0.84946109  0.04783931  0.36331303
   0.88758592  0.72807765  0.38985817
   0.58854014  0.92657213  0.19494414
   0.94838338  0.43284906  0.36975727
   0.00921243  0.01517026  0.33011355
   0.66150291  0.64556741  0.28712421
   0.85674096  0.48163590  0.30412385
   0.48404023  0.14923742  0.35261040
   0.06183398  0.14168936  0.26581640
   0.95076831  0.72025895  0.26601284
   0.51164424  0.68534822  0.21834563
   0.07210709  0.45366308  0.19403133
   0.31165126  0.49492730  0.28679755
   0.07754735  0.70513579  0.31509806
   0.94508169  0.95131934  0.22071464
   0.49241701  0.98253874  0.26312548
   0.49613259  0.44321606  0.25395665
   0.93058212  0.33582464  0.25067710
   0.37086615  0.96486894  0.31122279
   0.71143078  0.40317241  0.25487041
   0.11640343  0.48018140  0.25712529
   0.29790394  0.76480348  0.25960736
   0.47801613  0.68163979  0.30297735
   0.77885097  0.96814778  0.16625125
   0.96822414  0.31422592  0.14884587
   0.21783400  0.26491857  0.22569829
   0.84250365  0.07576389  0.29163348
   0.83833903  0.80685441  0.31503044
   0.91051010  0.95542415  0.45035455
   0.08024883  0.70356949  0.19017190
   0.60874257  0.48735709  0.19601313
   0.37827500  0.21280746  0.27737137
   0.43449869  0.17199566  0.21365107
   0.25494096  0.61096859  0.15172987
   0.05589100  0.17536724  0.20034019
   0.37510005  0.49263049  0.19682781
   0.11582913  0.88643343  0.24805531
   0.60575714  0.23533600  0.20958893
   0.41734421  0.40211612  0.33146114
   0.48510491  0.33726627  0.15587725
   0.74760197  0.77701620  0.23976309
   0.73963421  0.70043741  0.16893517
   0.25270661  0.32228806  0.16142330
   0.26334637  0.03907285  0.25931326
   0.20297270  0.01900630  0.18781005
   0.46576980  0.63251702  0.15304886
   0.36262422  0.44820987  0.10652871
   0.98151696  0.96261457  0.15933301
   0.09592673  0.80977891  0.12168503
   0.89918753  0.13116407  0.11128086
   0.72112143  0.18807522  0.14172475
   0.88780416  0.55162431  0.21305333
   0.55776592  0.04928942  0.14360894
   0.32741035  0.81652989  0.18503452
   0.11433794  0.15533678  0.13172291
   0.62595944  0.47801307  0.12669247
   0.84598790  0.19970938  0.19864390
   0.13202534  0.49126067  0.11841167
   0.32780302  0.86577743  0.11957392
   0.35276736  0.14928104  0.12416644
   0.00086852  0.63075444  0.07491957
   0.60110306  0.81214281  0.13462923
   0.95842649  0.63305671  0.13932915
   0.70323183  0.00350154  0.09035021
   0.81061797  0.41736618  0.15943193
   0.23868940  0.98688772  0.06862280
   0.23376939  0.26520577  0.07876170
   0.50540253  0.96703229  0.07852409
   0.03308907  0.00598847  0.08501562
   0.87237689  0.85188427  0.11077812
   0.76722880  0.35004246  0.09289081
   0.53607213  0.69189888  0.08555930
   0.52913367  0.27237243  0.08013692
   0.01363785  0.31558365  0.08177188
   0.22752902  0.67957653  0.07873225
   0.75502381  0.65294730  0.08440225
   0.64746581  0.82765230  0.03190888
   0.62500000  0.50000000  0.04175000
   0.87500000  0.83333000  0.04175000
   0.37500000  0.83333000  0.04175000
   0.37500000  0.50000000  0.04175000
   0.12500000  0.16667000  0.04175000
   0.12500000  0.50000000  0.04175000
   0.37500000  0.16667000  0.04175000
   0.87500000  0.50000000  0.04175000
   0.12500000  0.83333000  0.04175000
   0.62500000  0.16667000  0.04175000
   0.87500000  0.16667000  0.04175000
   0.00000000  0.00000000  0.00000000
   0.25000000  0.00000000  0.00000000
   0.75000000  0.00000000  0.00000000
   0.25000000  0.66667000  0.00000000
   0.00000000  0.66667000  0.00000000
   0.50000000  0.33333000  0.00000000
   0.75000000  0.33333000  0.00000000
   0.25000000  0.33333000  0.00000000
   0.75000000  0.66667000  0.00000000
   0.00000000  0.33333000  0.00000000
   0.50000000  0.66667000  0.00000000
   0.50000000  0.00000000  0.00000000
   0.77319730  0.90479362  0.42806758
   0.50251962  0.31378740  0.38845750
   0.79950712  0.43906665  0.40928189
   0.80244651  0.57819834  0.25707057
   0.96164132  0.09115380  0.41030110
   0.92120908  0.62892232  0.34586605
   0.17835211  0.02660104  0.36513925
   0.56466384  0.88426176  0.34276330
   0.14800468  0.68619160  0.26117316
   0.36510803  0.77114981  0.42283233
   0.58077315  0.49260496  0.43692289
   0.54688661  0.72820257  0.34700627
   0.97728158  0.79063725  0.43080306
   0.40646312  0.61207273  0.24841839
   0.18626622  0.33171483  0.28591830
   0.02358876  0.34790592  0.43525941
   0.95692933  0.95061342  0.27210468
   0.21316241  0.62683224  0.33789399
   0.09446231  0.63257590  0.43737479
   0.22359727  0.36035496  0.39018187
   0.51612366  0.00446572  0.50016887
   0.29816395  0.81794405  0.50823559
   0.83031870  0.59493123  0.48822177
   0.88858060  0.18445799  0.49897062
   0.03478888  0.76838493  0.55208980
   0.33969969  0.39821718  0.47728004
Direct configuration=    52
   0.48068171  0.66655705  0.45279420
   0.29313396  0.14528030  0.39680059
   0.16999000  0.41220710  0.43606894
   0.49763026  0.17172126  0.42863687
   0.68235986  0.10002174  0.41096997
   0.01285138  0.72143298  0.48700040
   0.53888876  0.58976944  0.38601182
   0.66620595  0.35122309  0.39086633
   0.89361572  0.26599406  0.42960544
   0.39027311  0.93452531  0.45504736
   0.71428953  0.60153194  0.43157300
   0.21428839  0.15784468  0.31968018
   0.99985456  0.30061762  0.31515259
   0.74672855  0.58987447  0.35761426
   0.18116365  0.64274595  0.39208355
   0.60579868  0.19727588  0.27754992
   0.09626405  0.19289308  0.38440570
   0.35573943  0.66742839  0.36235166
   0.25338522  0.67623464  0.45764557
   0.39299279  0.42324618  0.41728384
   0.10057851  0.89983611  0.39804497
   0.42866842  0.89737549  0.38543849
   0.70735902  0.83537775  0.37827452
   0.59325873  0.86931116  0.44735716
   0.60337685  0.41815408  0.33031524
   0.21441044  0.85053625  0.33776168
   0.78079737  0.27400387  0.34188740
   0.95275972  0.55312916  0.43954989
   0.17188617  0.43236818  0.34289874
   0.70120251  0.04519420  0.23212665
   0.67530456  0.03106622  0.33599074
   0.65363174  0.89193419  0.28472319
   0.84949104  0.04782776  0.36330885
   0.88760533  0.72808454  0.38985604
   0.58852563  0.92654344  0.19494099
   0.94837940  0.43284862  0.36975038
   0.00920764  0.01517850  0.33011729
   0.66155332  0.64559950  0.28711895
   0.85673077  0.48167254  0.30411065
   0.48400544  0.14926233  0.35261677
   0.06183948  0.14168506  0.26581592
   0.95073172  0.72022675  0.26602284
   0.51163651  0.68532569  0.21834103
   0.07208844  0.45366614  0.19404108
   0.31166432  0.49491542  0.28679321
   0.07755275  0.70515077  0.31508833
   0.94508942  0.95126680  0.22071491
   0.49239536  0.98253398  0.26313259
   0.49610578  0.44321396  0.25394035
   0.93057309  0.33585301  0.25068385
   0.37086335  0.96489459  0.31123071
   0.71141024  0.40313943  0.25488481
   0.11642351  0.48017695  0.25711538
   0.29790637  0.76480530  0.25960023
   0.47804175  0.68163361  0.30299328
   0.77883413  0.96810846  0.16625031
   0.96823499  0.31417782  0.14885532
   0.21785968  0.26493887  0.22569462
   0.84248641  0.07580007  0.29163123
   0.83835022  0.80680350  0.31503302
   0.91052870  0.95549380  0.45034987
   0.08021840  0.70358095  0.19017741
   0.60874719  0.48731116  0.19602128
   0.37829107  0.21282452  0.27736501
   0.43450962  0.17196936  0.21365001
   0.25493754  0.61101820  0.15172957
   0.05590844  0.17535784  0.20034428
   0.37506870  0.49257108  0.19681901
   0.11581772  0.88645505  0.24805792
   0.60575880  0.23532634  0.20959248
   0.41735510  0.40211343  0.33145878
   0.48509213  0.33728823  0.15587324
   0.74762706  0.77701108  0.23975943
   0.73964484  0.70044579  0.16892441
   0.25270067  0.32228127  0.16141536
   0.26332820  0.03905945  0.25931556
   0.20295034  0.01899940  0.18780915
   0.46579228  0.63251084  0.15304685
   0.36262033  0.44821652  0.10652573
   0.98149394  0.96262096  0.15933317
   0.09589579  0.80977686  0.12169306
   0.89915907  0.13114442  0.11128546
   0.72110219  0.18802343  0.14172980
   0.88779389  0.55165572  0.21305351
   0.55776643  0.04929252  0.14361340
   0.32744998  0.81655461  0.18503889
   0.11435106  0.15535029  0.13169975
   0.62589496  0.47797087  0.12670473
   0.84598893  0.19971491  0.19864595
   0.13205074  0.49130729  0.11841377
   0.32779720  0.86576021  0.11956902
   0.35278438  0.14926241  0.12417057
   0.00088526  0.63074599  0.07491422
   0.60108496  0.81210103  0.13461673
   0.95844331  0.63306844  0.13932961
   0.70323598  0.00350331  0.09035337
   0.81062924  0.41734729  0.15942612
   0.23867487  0.98690712  0.06862548
   0.23378006  0.26517776  0.07876662
   0.50542985  0.96703492  0.07852161
   0.03309108  0.00595732  0.08501061
   0.87235985  0.85189079  0.11077556
   0.76718070  0.35001079  0.09289207
   0.53605131  0.69192966  0.08555955
   0.52912418  0.27232567  0.08013643
   0.01368694  0.31561810  0.08177825
   0.22753330  0.67950404  0.07873312
   0.75504632  0.65290589  0.08439478
   0.64745255  0.82761664  0.03190864
   0.62500000  0.50000000  0.04175000
   0.87500000  0.83333000  0.04175000
   0.37500000  0.83333000  0.04175000
   0.37500000  0.50000000  0.04175000
   0.12500000  0.16667000  0.04175000
   0.12500000  0.50000000  0.04175000
   0.37500000  0.16667000  0.04175000
   0.87500000  0.50000000  0.04175000
   0.12500000  0.83333000  0.04175000
   0.62500000  0.16667000  0.04175000
   0.87500000  0.16667000  0.04175000
   0.00000000  0.00000000  0.00000000
   0.25000000  0.00000000  0.00000000
   0.75000000  0.00000000  0.00000000
   0.25000000  0.66667000  0.00000000
   0.00000000  0.66667000  0.00000000
   0.50000000  0.33333000  0.00000000
   0.75000000  0.33333000  0.00000000
   0.25000000  0.33333000  0.00000000
   0.75000000  0.66667000  0.00000000
   0.00000000  0.33333000  0.00000000
   0.50000000  0.66667000  0.00000000
   0.50000000  0.00000000  0.00000000
   0.77316067  0.90480084  0.42805624
   0.50256577  0.31380291  0.38845783
   0.79957454  0.43905965  0.40928509
   0.80255289  0.57812597  0.25708380
   0.96166639  0.09114999  0.41031245
   0.92120642  0.62903166  0.34585941
   0.17832876  0.02659563  0.36511655
   0.56471684  0.88423712  0.34274056
   0.14814248  0.68621722  0.26118233
   0.36508375  0.77110272  0.42284472
   0.58077320  0.49256829  0.43694624
   0.54694304  0.72812610  0.34700735
   0.97726462  0.79059890  0.43081589
   0.40640533  0.61210837  0.24842834
   0.18634180  0.33159857  0.28589647
   0.02353937  0.34786855  0.43524298
   0.95692958  0.95058499  0.27210037
   0.21316852  0.62689456  0.33789934
   0.09444627  0.63257513  0.43738491
   0.22364261  0.36031258  0.39014025
   0.51605556  0.00449025  0.50017812
   0.29822626  0.81787786  0.50823167
   0.83033692  0.59493064  0.48821175
   0.88856847  0.18442147  0.49897644
   0.03478441  0.76837138  0.55208125
   0.33971945  0.39823106  0.47727292
Direct configuration=    53
   0.48069207  0.66656049  0.45279703
   0.29312040  0.14530707  0.39678873
   0.17001612  0.41216615  0.43607486
   0.49761176  0.17167751  0.42863964
   0.68231314  0.09997454  0.41097557
   0.01284544  0.72141713  0.48698737
   0.53889365  0.58978664  0.38600779
   0.66620389  0.35126982  0.39086177
   0.89356209  0.26595901  0.42960060
   0.39027525  0.93451765  0.45503672
   0.71427202  0.60146468  0.43158044
   0.21431928  0.15778561  0.31967364
   0.99989084  0.30059831  0.31514960
   0.74673369  0.58987385  0.35761710
   0.18117864  0.64278206  0.39208508
   0.60581473  0.19728845  0.27755194
   0.09629421  0.19288831  0.38440509
   0.35572496  0.66740432  0.36234086
   0.25334697  0.67623446  0.45763558
   0.39302721  0.42328207  0.41728682
   0.10056430  0.89980318  0.39804550
   0.42866854  0.89738470  0.38543820
   0.70738640  0.83542642  0.37827403
   0.59327329  0.86931074  0.44735637
   0.60339874  0.41820401  0.33030031
   0.21440921  0.85052460  0.33776482
   0.78080363  0.27399031  0.34188637
   0.95276395  0.55311539  0.43955508
   0.17190133  0.43235016  0.34290614
   0.70119249  0.04521316  0.23213347
   0.67531217  0.03103683  0.33599906
   0.65362724  0.89194507  0.28473159
   0.84952103  0.04781618  0.36330468
   0.88762477  0.72809156  0.38985392
   0.58851107  0.92651469  0.19493785
   0.94837539  0.43284823  0.36974349
   0.00920292  0.01518669  0.33012102
   0.66160375  0.64563146  0.28711371
   0.85672060  0.48170923  0.30409745
   0.48397067  0.14928723  0.35262313
   0.06184500  0.14168076  0.26581546
   0.95069513  0.72019455  0.26603283
   0.51162887  0.68530333  0.21833642
   0.07206982  0.45366918  0.19405082
   0.31167735  0.49490355  0.28678887
   0.07755809  0.70516570  0.31507860
   0.94509705  0.95121428  0.22071516
   0.49237367  0.98252918  0.26313967
   0.49607902  0.44321175  0.25392408
   0.93056405  0.33588139  0.25069060
   0.37086057  0.96492023  0.31123864
   0.71138970  0.40310639  0.25489919
   0.11644350  0.48017251  0.25710546
   0.29790884  0.76480714  0.25959310
   0.47806730  0.68162741  0.30300918
   0.77881729  0.96806910  0.16624936
   0.96824588  0.31412981  0.14886478
   0.21788541  0.26495923  0.22569096
   0.84246912  0.07583631  0.29162897
   0.83836144  0.80675258  0.31503562
   0.91054728  0.95556357  0.45034517
   0.08018798  0.70359250  0.19018293
   0.60875184  0.48726525  0.19602941
   0.37830720  0.21284170  0.27735868
   0.43452048  0.17194302  0.21364895
   0.25493414  0.61106786  0.15172928
   0.05592583  0.17534844  0.20034836
   0.37503732  0.49251163  0.19681023
   0.11580631  0.88647666  0.24806054
   0.60576049  0.23531670  0.20959601
   0.41736599  0.40211071  0.33145644
   0.48507934  0.33731017  0.15586921
   0.74765222  0.77700593  0.23975573
   0.73965549  0.70045412  0.16891365
   0.25269474  0.32227448  0.16140743
   0.26331000  0.03904596  0.25931784
   0.20292800  0.01899246  0.18780824
   0.46581475  0.63250468  0.15304483
   0.36261645  0.44822321  0.10652276
   0.98147096  0.96262736  0.15933333
   0.09586490  0.80977477  0.12170109
   0.89913050  0.13112477  0.11129007
   0.72108288  0.18797170  0.14173486
   0.88778362  0.55168714  0.21305366
   0.55776687  0.04929574  0.14361785
   0.32748962  0.81657932  0.18504328
   0.11436422  0.15536378  0.13167658
   0.62583050  0.47792868  0.12671698
   0.84598995  0.19972044  0.19864802
   0.13207608  0.49135386  0.11841587
   0.32779142  0.86574297  0.11956412
   0.35280142  0.14924373  0.12417470
   0.00090197  0.63073760  0.07490887
   0.60106689  0.81205922  0.13460421
   0.95846009  0.63308011  0.13933009
   0.70324016  0.00350506  0.09035654
   0.81064042  0.41732850  0.15942031
   0.23866039  0.98692655  0.06862819
   0.23379075  0.26514987  0.07877156
   0.50545716  0.96703757  0.07851913
   0.03309310  0.00592612  0.08500558
   0.87234280  0.85189728  0.11077300
   0.76713263  0.34997913  0.09289332
   0.53603044  0.69196039  0.08555978
   0.52911464  0.27227899  0.08013598
   0.01373600  0.31565261  0.08178461
   0.22753764  0.67943151  0.07873399
   0.75506883  0.65286447  0.08438732
   0.64743925  0.82758099  0.03190840
   0.62500000  0.50000000  0.04175000
   0.87500000  0.83333000  0.04175000
   0.37500000  0.83333000  0.04175000
   0.37500000  0.50000000  0.04175000
   0.12500000  0.16667000  0.04175000
   0.12500000  0.50000000  0.04175000
   0.37500000  0.16667000  0.04175000
   0.87500000  0.50000000  0.04175000
   0.12500000  0.83333000  0.04175000
   0.62500000  0.16667000  0.04175000
   0.87500000  0.16667000  0.04175000
   0.00000000  0.00000000  0.00000000
   0.25000000  0.00000000  0.00000000
   0.75000000  0.00000000  0.00000000
   0.25000000  0.66667000  0.00000000
   0.00000000  0.66667000  0.00000000
   0.50000000  0.33333000  0.00000000
   0.75000000  0.33333000  0.00000000
   0.25000000  0.33333000  0.00000000
   0.75000000  0.66667000  0.00000000
   0.00000000  0.33333000  0.00000000
   0.50000000  0.66667000  0.00000000
   0.50000000  0.00000000  0.00000000
   0.77312359  0.90480805  0.42804485
   0.50261167  0.31381847  0.38845807
   0.79964239  0.43905279  0.40928825
   0.80265943  0.57805380  0.25709708
   0.96169162  0.09114594  0.41032373
   0.92120379  0.62914091  0.34585263
   0.17830552  0.02659052  0.36509382
   0.56476961  0.88421295  0.34271782
   0.14828016  0.68624272  0.26119152
   0.36505931  0.77105518  0.42285710
   0.58077304  0.49253192  0.43696957
   0.54699956  0.72804963  0.34700854
   0.97724800  0.79056011  0.43082878
   0.40634704  0.61214392  0.24843838
   0.18641748  0.33148208  0.28587469
   0.02349031  0.34783133  0.43522653
   0.95693008  0.95055633  0.27209624
   0.21317480  0.62695706  0.33790464
   0.09443065  0.63257467  0.43739515
   0.22368815  0.36026994  0.39009859
   0.51598754  0.00451482  0.50018735
   0.29828856  0.81781168  0.50822775
   0.83035513  0.59493005  0.48820174
   0.88855633  0.18438489  0.49898223
   0.03477993  0.76835781  0.55207267
   0.33973917  0.39824495  0.47726581
Direct configuration=    54
   0.48070245  0.66656387  0.45279986
   0.29310687  0.14533382  0.39677687
   0.17004223  0.41212524  0.43608080
   0.49759326  0.17163369  0.42864241
   0.68226644  0.09992726  0.41098116
   0.01283952  0.72140131  0.48697435
   0.53889857  0.58980376  0.38600378
   0.66620180  0.35131655  0.39085724
   0.89350836  0.26592390  0.42959576
   0.39027736  0.93451002  0.45502609
   0.71425450  0.60139743  0.43158788
   0.21435015  0.15772652  0.31966712
   0.99992713  0.30057897  0.31514662
   0.74673880  0.58987315  0.35761993
   0.18119359  0.64281817  0.39208660
   0.60583076  0.19730102  0.27755398
   0.09632429  0.19288360  0.38440449
   0.35571051  0.66738023  0.36233007
   0.25330870  0.67623430  0.45762558
   0.39306164  0.42331798  0.41728978
   0.10055001  0.89977023  0.39804605
   0.42866872  0.89739398  0.38543791
   0.70741376  0.83547511  0.37827356
   0.59328788  0.86931038  0.44735557
   0.60342065  0.41825392  0.33028535
   0.21440801  0.85051300  0.33776797
   0.78080992  0.27397677  0.34188533
   0.95276812  0.55310152  0.43956025
   0.17191647  0.43233206  0.34291353
   0.70118256  0.04523212  0.23214029
   0.67531978  0.03100756  0.33600739
   0.65362270  0.89195602  0.28474000
   0.84955106  0.04780457  0.36330053
   0.88764423  0.72809870  0.38985180
   0.58849644  0.92648588  0.19493474
   0.94837135  0.43284788  0.36973660
   0.00919827  0.01519484  0.33012475
   0.66165421  0.64566329  0.28710848
   0.85671045  0.48174597  0.30408426
   0.48393594  0.14931212  0.35262950
   0.06185054  0.14167645  0.26581501
   0.95065852  0.72016233  0.26604279
   0.51162131  0.68528113  0.21833180
   0.07205123  0.45367219  0.19406056
   0.31169034  0.49489171  0.28678451
   0.07756337  0.70518058  0.31506888
   0.94510458  0.95116176  0.22071539
   0.49235196  0.98252437  0.26314673
   0.49605232  0.44320942  0.25390783
   0.93055500  0.33590977  0.25069734
   0.37085783  0.96494586  0.31124659
   0.71136916  0.40307327  0.25491357
   0.11646343  0.48016811  0.25709555
   0.29791134  0.76480903  0.25958596
   0.47809277  0.68162119  0.30302505
   0.77880048  0.96802971  0.16624841
   0.96825680  0.31408188  0.14887423
   0.21791120  0.26497964  0.22568732
   0.84245179  0.07587261  0.29162670
   0.83837267  0.80670165  0.31503823
   0.91056583  0.95563346  0.45034048
   0.08015757  0.70360414  0.19018846
   0.60875654  0.48721937  0.19603753
   0.37832340  0.21285899  0.27735237
   0.43453124  0.17191665  0.21364787
   0.25493076  0.61111757  0.15172899
   0.05594316  0.17533905  0.20035242
   0.37500591  0.49245214  0.19680148
   0.11579488  0.88649826  0.24806315
   0.60576221  0.23530710  0.20959953
   0.41737690  0.40210796  0.33145412
   0.48506653  0.33733209  0.15586517
   0.74767744  0.77700076  0.23975198
   0.73966615  0.70046239  0.16890288
   0.25268883  0.32226769  0.16139948
   0.26329179  0.03903240  0.25932010
   0.20290570  0.01898549  0.18780732
   0.46583721  0.63249854  0.15304278
   0.36261259  0.44822992  0.10651978
   0.98144803  0.96263377  0.15933348
   0.09583407  0.80977266  0.12170914
   0.89910182  0.13110512  0.11129467
   0.72106352  0.18792005  0.14173993
   0.88777337  0.55171858  0.21305380
   0.55776726  0.04929909  0.14362227
   0.32752927  0.81660404  0.18504769
   0.11437744  0.15537723  0.13165340
   0.62576606  0.47788652  0.12672922
   0.84599096  0.19972596  0.19865009
   0.13210139  0.49140038  0.11841796
   0.32778569  0.86572572  0.11955923
   0.35281848  0.14922501  0.12417883
   0.00091868  0.63072928  0.07490353
   0.60104888  0.81201738  0.13459169
   0.95847683  0.63309172  0.13933059
   0.70324437  0.00350679  0.09035970
   0.81065152  0.41730981  0.15941450
   0.23864597  0.98694601  0.06863092
   0.23380147  0.26512210  0.07877653
   0.50548445  0.96704025  0.07851664
   0.03309511  0.00589489  0.08500052
   0.87232574  0.85190373  0.11077044
   0.76708458  0.34994747  0.09289454
   0.53600952  0.69199104  0.08555999
   0.52910504  0.27223238  0.08013556
   0.01378502  0.31568715  0.08179098
   0.22754203  0.67935896  0.07873486
   0.75509133  0.65282305  0.08437987
   0.64742593  0.82754537  0.03190817
   0.62500000  0.50000000  0.04175000
   0.87500000  0.83333000  0.04175000
   0.37500000  0.83333000  0.04175000
   0.37500000  0.50000000  0.04175000
   0.12500000  0.16667000  0.04175000
   0.12500000  0.50000000  0.04175000
   0.37500000  0.16667000  0.04175000
   0.87500000  0.50000000  0.04175000
   0.12500000  0.83333000  0.04175000
   0.62500000  0.16667000  0.04175000
   0.87500000  0.16667000  0.04175000
   0.00000000  0.00000000  0.00000000
   0.25000000  0.00000000  0.00000000
   0.75000000  0.00000000  0.00000000
   0.25000000  0.66667000  0.00000000
   0.00000000  0.66667000  0.00000000
   0.50000000  0.33333000  0.00000000
   0.75000000  0.33333000  0.00000000
   0.25000000  0.33333000  0.00000000
   0.75000000  0.66667000  0.00000000
   0.00000000  0.33333000  0.00000000
   0.50000000  0.66667000  0.00000000
   0.50000000  0.00000000  0.00000000
   0.77308605  0.90481526  0.42803341
   0.50265732  0.31383406  0.38845823
   0.79971065  0.43904606  0.40929138
   0.80276613  0.57798183  0.25711043
   0.96171703  0.09114166  0.41033494
   0.92120117  0.62925009  0.34584572
   0.17828240  0.02658569  0.36507105
   0.56482216  0.88418923  0.34269509
   0.14841772  0.68626810  0.26120073
   0.36503472  0.77100719  0.42286947
   0.58077267  0.49249585  0.43699287
   0.54705616  0.72797317  0.34700986
   0.97723173  0.79052089  0.43084173
   0.40628825  0.61217938  0.24844850
   0.18649326  0.33136536  0.28585295
   0.02344159  0.34779425  0.43521007
   0.95693083  0.95052744  0.27209229
   0.21318125  0.62701973  0.33790990
   0.09441545  0.63257454  0.43740552
   0.22373390  0.36022704  0.39005688
   0.51591957  0.00453943  0.50019658
   0.29835084  0.81774550  0.50822383
   0.83037334  0.59492949  0.48819173
   0.88854418  0.18434826  0.49898799
   0.03477544  0.76834423  0.55206405
   0.33975884  0.39825884  0.47725872
Direct configuration=    55
   0.48071285  0.66656718  0.45280268
   0.29309337  0.14536058  0.39676499
   0.17006833  0.41208436  0.43608675
   0.49757477  0.17158980  0.42864518
   0.68221976  0.09987991  0.41098675
   0.01283362  0.72138553  0.48696131
   0.53890351  0.58982081  0.38599977
   0.66619968  0.35136327  0.39085272
   0.89345454  0.26588875  0.42959093
   0.39027943  0.93450242  0.45501546
   0.71423699  0.60133016  0.43159533
   0.21438102  0.15766742  0.31966059
   0.99996343  0.30055959  0.31514364
   0.74674389  0.58987236  0.35762277
   0.18120851  0.64285428  0.39208812
   0.60584678  0.19731360  0.27755604
   0.09635428  0.19287896  0.38440390
   0.35569611  0.66735612  0.36231928
   0.25327043  0.67623413  0.45761557
   0.39309606  0.42335390  0.41729273
   0.10053565  0.89973725  0.39804661
   0.42866895  0.89740332  0.38543760
   0.70744109  0.83552380  0.37827312
   0.59330251  0.86931008  0.44735476
   0.60344256  0.41830383  0.33027037
   0.21440683  0.85050143  0.33777112
   0.78081624  0.27396326  0.34188428
   0.95277220  0.55308755  0.43956542
   0.17193158  0.43231387  0.34292092
   0.70117273  0.04525108  0.23214713
   0.67532738  0.03097840  0.33601572
   0.65361812  0.89196706  0.28474841
   0.84958115  0.04779293  0.36329641
   0.88766373  0.72810597  0.38984970
   0.58848176  0.92645701  0.19493164
   0.94836728  0.43284757  0.36972972
   0.00919370  0.01520295  0.33012847
   0.66170470  0.64569498  0.28710327
   0.85670031  0.48178277  0.30407108
   0.48390125  0.14933700  0.35263586
   0.06185611  0.14167214  0.26581456
   0.95062191  0.72013011  0.26605273
   0.51161383  0.68525909  0.21832717
   0.07203266  0.45367518  0.19407028
   0.31170330  0.49487989  0.28678014
   0.07756859  0.70519541  0.31505917
   0.94511200  0.95110925  0.22071560
   0.49233022  0.98251953  0.26315377
   0.49602568  0.44320697  0.25389159
   0.93054594  0.33593815  0.25070408
   0.37085513  0.96497148  0.31125455
   0.71134861  0.40304010  0.25492793
   0.11648328  0.48016373  0.25708564
   0.29791388  0.76481095  0.25957883
   0.47811817  0.68161495  0.30304089
   0.77878367  0.96799028  0.16624746
   0.96826777  0.31403405  0.14888369
   0.21793705  0.26500012  0.22568368
   0.84243442  0.07590897  0.29162442
   0.83838393  0.80665070  0.31504085
   0.91058436  0.95570348  0.45033578
   0.08012717  0.70361586  0.19019400
   0.60876128  0.48717350  0.19604564
   0.37833966  0.21287638  0.27734607
   0.43454193  0.17189026  0.21364679
   0.25492740  0.61116732  0.15172871
   0.05596043  0.17532965  0.20035647
   0.37497448  0.49239262  0.19679275
   0.11578345  0.88651983  0.24806576
   0.60576395  0.23529753  0.20960303
   0.41738782  0.40210517  0.33145184
   0.48505370  0.33735398  0.15586112
   0.74770272  0.77699558  0.23974820
   0.73967683  0.70047062  0.16889211
   0.25268292  0.32226088  0.16139154
   0.26327355  0.03901877  0.25932235
   0.20288343  0.01897849  0.18780639
   0.46585966  0.63249242  0.15304072
   0.36260875  0.44823666  0.10651681
   0.98142515  0.96264018  0.15933364
   0.09580330  0.80977052  0.12171718
   0.89907302  0.13108545  0.11129928
   0.72104408  0.18786847  0.14174501
   0.88776312  0.55175003  0.21305391
   0.55776759  0.04930255  0.14362669
   0.32756894  0.81662877  0.18505211
   0.11439070  0.15539066  0.13163023
   0.62570163  0.47784438  0.12674146
   0.84599196  0.19973147  0.19865217
   0.13212666  0.49144683  0.11842004
   0.32778001  0.86570844  0.11955434
   0.35283557  0.14920625  0.12418295
   0.00093537  0.63072102  0.07489820
   0.60103091  0.81197551  0.13457916
   0.95849352  0.63310327  0.13933110
   0.70324861  0.00350852  0.09036287
   0.81066253  0.41729123  0.15940869
   0.23863161  0.98696551  0.06863368
   0.23381220  0.26509444  0.07878151
   0.50551173  0.96704296  0.07851416
   0.03309712  0.00586361  0.08499545
   0.87230867  0.85191015  0.11076786
   0.76703655  0.34991582  0.09289575
   0.53598855  0.69202163  0.08556019
   0.52909539  0.27218584  0.08013518
   0.01383401  0.31572174  0.08179733
   0.22754648  0.67928639  0.07873573
   0.75511382  0.65278164  0.08437243
   0.64741258  0.82750976  0.03190795
   0.62500000  0.50000000  0.04175000
   0.87500000  0.83333000  0.04175000
   0.37500000  0.83333000  0.04175000
   0.37500000  0.50000000  0.04175000
   0.12500000  0.16667000  0.04175000
   0.12500000  0.50000000  0.04175000
   0.37500000  0.16667000  0.04175000
   0.87500000  0.50000000  0.04175000
   0.12500000  0.83333000  0.04175000
   0.62500000  0.16667000  0.04175000
   0.87500000  0.16667000  0.04175000
   0.00000000  0.00000000  0.00000000
   0.25000000  0.00000000  0.00000000
   0.75000000  0.00000000  0.00000000
   0.25000000  0.66667000  0.00000000
   0.00000000  0.66667000  0.00000000
   0.50000000  0.33333000  0.00000000
   0.75000000  0.33333000  0.00000000
   0.25000000  0.33333000  0.00000000
   0.75000000  0.66667000  0.00000000
   0.00000000  0.33333000  0.00000000
   0.50000000  0.66667000  0.00000000
   0.50000000  0.00000000  0.00000000
   0.77304805  0.90482246  0.42802192
   0.50270274  0.31384970  0.38845831
   0.79977934  0.43903946  0.40929447
   0.80287300  0.57791007  0.25712382
   0.96174261  0.09113715  0.41034607
   0.92119856  0.62935918  0.34583868
   0.17825940  0.02658116  0.36504824
   0.56487447  0.88416597  0.34267236
   0.14855516  0.68629336  0.26120997
   0.36500998  0.77095876  0.42288183
   0.58077210  0.49246008  0.43701614
   0.54711285  0.72789672  0.34701131
   0.97721582  0.79048124  0.43085474
   0.40622897  0.61221474  0.24845870
   0.18656912  0.33124843  0.28583126
   0.02339322  0.34775732  0.43519360
   0.95693183  0.95049832  0.27208851
   0.21318785  0.62708257  0.33791510
   0.09440067  0.63257472  0.43741602
   0.22377985  0.36018389  0.39001513
   0.51585168  0.00456408  0.50020579
   0.29841311  0.81767933  0.50821992
   0.83039155  0.59492894  0.48818174
   0.88853203  0.18431157  0.49899373
   0.03477095  0.76833063  0.55205541
   0.33977847  0.39827274  0.47725164
Direct configuration=    56
   0.48072326  0.66657044  0.45280550
   0.29307990  0.14538733  0.39675311
   0.17009441  0.41204351  0.43609272
   0.49755628  0.17154584  0.42864794
   0.68217309  0.09983248  0.41099233
   0.01282774  0.72136979  0.48694828
   0.53890847  0.58983779  0.38599577
   0.66619753  0.35140999  0.39084824
   0.89340061  0.26585356  0.42958611
   0.39028148  0.93449485  0.45500483
   0.71421948  0.60126289  0.43160278
   0.21441189  0.15760830  0.31965408
   0.99999973  0.30054017  0.31514066
   0.74674896  0.58987150  0.35762560
   0.18122339  0.64289041  0.39208964
   0.60586279  0.19732619  0.27755813
   0.09638419  0.19287439  0.38440332
   0.35568175  0.66733199  0.36230849
   0.25323214  0.67623398  0.45760555
   0.39313048  0.42338984  0.41729567
   0.10052121  0.89970425  0.39804719
   0.42866922  0.89741272  0.38543728
   0.70746840  0.83557250  0.37827271
   0.59331717  0.86930984  0.44735393
   0.60346448  0.41835372  0.33025536
   0.21440567  0.85048991  0.33777427
   0.78082258  0.27394977  0.34188322
   0.95277622  0.55307347  0.43957058
   0.17194667  0.43229559  0.34292829
   0.70116299  0.04527003  0.23215398
   0.67533497  0.03094936  0.33602405
   0.65361350  0.89197818  0.28475682
   0.84961128  0.04778126  0.36329230
   0.88768326  0.72811336  0.38984760
   0.58846702  0.92642808  0.19492856
   0.94836318  0.43284731  0.36972284
   0.00918919  0.01521101  0.33013219
   0.66175522  0.64572653  0.28709808
   0.85669019  0.48181962  0.30405791
   0.48386659  0.14936187  0.35264221
   0.06186170  0.14166783  0.26581412
   0.95058528  0.72009787  0.26606264
   0.51160643  0.68523721  0.21832254
   0.07201413  0.45367814  0.19408000
   0.31171622  0.49486809  0.28677577
   0.07757375  0.70521019  0.31504947
   0.94511933  0.95105675  0.22071579
   0.49230845  0.98251467  0.26316079
   0.49599908  0.44320440  0.25387537
   0.93053686  0.33596654  0.25071080
   0.37085245  0.96499709  0.31126253
   0.71132807  0.40300685  0.25494229
   0.11650305  0.48015937  0.25707573
   0.29791645  0.76481290  0.25957169
   0.47814350  0.68160870  0.30305669
   0.77876688  0.96795081  0.16624652
   0.96827877  0.31398631  0.14889315
   0.21796295  0.26502065  0.22568006
   0.84241700  0.07594539  0.29162214
   0.83839520  0.80659973  0.31504350
   0.91060286  0.95577362  0.45033107
   0.08009679  0.70362768  0.19019955
   0.60876606  0.48712766  0.19605373
   0.37835598  0.21289389  0.27733980
   0.43455253  0.17186383  0.21364570
   0.25492405  0.61121712  0.15172844
   0.05597765  0.17532026  0.20036051
   0.37494302  0.49233305  0.19678405
   0.11577201  0.88654139  0.24806837
   0.60576572  0.23528799  0.20960652
   0.41739875  0.40210235  0.33144957
   0.48504086  0.33737585  0.15585707
   0.74772807  0.77699037  0.23974438
   0.73968753  0.70047878  0.16888134
   0.25267703  0.32225408  0.16138359
   0.26325530  0.03900505  0.25932457
   0.20286119  0.01897145  0.18780545
   0.46588209  0.63248631  0.15303864
   0.36260493  0.44824343  0.10651384
   0.98140231  0.96264660  0.15933379
   0.09577258  0.80976836  0.12172523
   0.89904412  0.13106579  0.11130389
   0.72102459  0.18781696  0.14175009
   0.88775288  0.55178149  0.21305400
   0.55776786  0.04930615  0.14363108
   0.32760863  0.81665349  0.18505655
   0.11440400  0.15540405  0.13160705
   0.62563722  0.47780226  0.12675370
   0.84599295  0.19973697  0.19865425
   0.13215188  0.49149323  0.11842211
   0.32777437  0.86569115  0.11954946
   0.35285267  0.14918743  0.12418708
   0.00095204  0.63071284  0.07489288
   0.60101299  0.81193362  0.13456662
   0.95851016  0.63311477  0.13933164
   0.70325288  0.00351022  0.09036605
   0.81067347  0.41727276  0.15940289
   0.23861731  0.98698505  0.06863646
   0.23382296  0.26506689  0.07878653
   0.50553899  0.96704570  0.07851167
   0.03309913  0.00583228  0.08499036
   0.87229159  0.85191653  0.11076528
   0.76698854  0.34988418  0.09289693
   0.53596752  0.69205216  0.08556037
   0.52908569  0.27213937  0.08013483
   0.01388296  0.31575637  0.08180369
   0.22755099  0.67921378  0.07873661
   0.75513630  0.65274022  0.08436500
   0.64739920  0.82747417  0.03190773
   0.62500000  0.50000000  0.04175000
   0.87500000  0.83333000  0.04175000
   0.37500000  0.83333000  0.04175000
   0.37500000  0.50000000  0.04175000
   0.12500000  0.16667000  0.04175000
   0.12500000  0.50000000  0.04175000
   0.37500000  0.16667000  0.04175000
   0.87500000  0.50000000  0.04175000
   0.12500000  0.83333000  0.04175000
   0.62500000  0.16667000  0.04175000
   0.87500000  0.16667000  0.04175000
   0.00000000  0.00000000  0.00000000
   0.25000000  0.00000000  0.00000000
   0.75000000  0.00000000  0.00000000
   0.25000000  0.66667000  0.00000000
   0.00000000  0.66667000  0.00000000
   0.50000000  0.33333000  0.00000000
   0.75000000  0.33333000  0.00000000
   0.25000000  0.33333000  0.00000000
   0.75000000  0.66667000  0.00000000
   0.00000000  0.33333000  0.00000000
   0.50000000  0.66667000  0.00000000
   0.50000000  0.00000000  0.00000000
   0.77300960  0.90482966  0.42801038
   0.50274790  0.31386539  0.38845830
   0.79984844  0.43903301  0.40929753
   0.80298002  0.57783851  0.25713727
   0.96176836  0.09113240  0.41035713
   0.92119598  0.62946818  0.34583150
   0.17823652  0.02657691  0.36502540
   0.56492656  0.88414316  0.34264963
   0.14869247  0.68631849  0.26121924
   0.36498509  0.77090988  0.42289418
   0.58077131  0.49242461  0.43703938
   0.54716962  0.72782028  0.34701287
   0.97720025  0.79044116  0.43086780
   0.40616920  0.61225001  0.24846898
   0.18664508  0.33113128  0.28580962
   0.02334519  0.34772054  0.43517711
   0.95693307  0.95046898  0.27208490
   0.21319462  0.62714557  0.33792025
   0.09438631  0.63257523  0.43742665
   0.22382601  0.36014048  0.38997335
   0.51578385  0.00458876  0.50021499
   0.29847537  0.81761317  0.50821601
   0.83040976  0.59492840  0.48817176
   0.88851987  0.18427483  0.49899944
   0.03476644  0.76831701  0.55204674
   0.33979805  0.39828666  0.47724457
Direct configuration=    57
   0.48073369  0.66657364  0.45280830
   0.29306646  0.14541408  0.39674122
   0.17012049  0.41200270  0.43609870
   0.49753779  0.17150181  0.42865071
   0.68212645  0.09978498  0.41099791
   0.01282188  0.72135409  0.48693524
   0.53891346  0.58985470  0.38599178
   0.66619535  0.35145671  0.39084377
   0.89334659  0.26581831  0.42958130
   0.39028349  0.93448732  0.45499420
   0.71420197  0.60119562  0.43161023
   0.21444274  0.15754917  0.31964757
   0.00003604  0.30052072  0.31513768
   0.74675402  0.58987055  0.35762843
   0.18123824  0.64292653  0.39209115
   0.60587877  0.19733878  0.27756025
   0.09641401  0.19286988  0.38440275
   0.35566742  0.66730786  0.36229770
   0.25319384  0.67623382  0.45759553
   0.39316490  0.42342580  0.41729861
   0.10050669  0.89967122  0.39804779
   0.42866955  0.89742218  0.38543696
   0.70749569  0.83562121  0.37827233
   0.59333186  0.86930966  0.44735310
   0.60348640  0.41840360  0.33024032
   0.21440454  0.85047842  0.33777743
   0.78082895  0.27393631  0.34188215
   0.95278016  0.55305929  0.43957573
   0.17196174  0.43227722  0.34293565
   0.70115336  0.04528899  0.23216084
   0.67534256  0.03092045  0.33603239
   0.65360883  0.89198937  0.28476524
   0.84964147  0.04776957  0.36328821
   0.88770282  0.72812088  0.38984551
   0.58845223  0.92639908  0.19492550
   0.94835904  0.43284709  0.36971597
   0.00918475  0.01521903  0.33013590
   0.66180577  0.64575795  0.28709290
   0.85668009  0.48185652  0.30404474
   0.48383196  0.14938673  0.35264857
   0.06186732  0.14166351  0.26581370
   0.95054865  0.72006562  0.26607253
   0.51159912  0.68521550  0.21831790
   0.07199563  0.45368109  0.19408971
   0.31172911  0.49485631  0.28677137
   0.07757885  0.70522492  0.31503977
   0.94512655  0.95100426  0.22071596
   0.49228665  0.98250978  0.26316779
   0.49597255  0.44320172  0.25385917
   0.93052776  0.33599494  0.25071753
   0.37084981  0.96502269  0.31127052
   0.71130752  0.40297353  0.25495664
   0.11652274  0.48015503  0.25706583
   0.29791905  0.76481490  0.25956456
   0.47816876  0.68160242  0.30307246
   0.77875010  0.96791131  0.16624557
   0.96828980  0.31393867  0.14890261
   0.21798891  0.26504124  0.22567645
   0.84239954  0.07598188  0.29161986
   0.83840650  0.80654875  0.31504615
   0.91062134  0.95584389  0.45032636
   0.08006642  0.70363958  0.19020511
   0.60877089  0.48708183  0.19606180
   0.37837235  0.21291151  0.27733354
   0.43456305  0.17183737  0.21364461
   0.25492073  0.61126697  0.15172817
   0.05599482  0.17531087  0.20036454
   0.37491154  0.49227345  0.19677538
   0.11576055  0.88656293  0.24807098
   0.60576751  0.23527849  0.20960999
   0.41740968  0.40209949  0.33144734
   0.48502800  0.33739769  0.15585300
   0.74775349  0.77698514  0.23974053
   0.73969823  0.70048690  0.16887057
   0.25267116  0.32224726  0.16137564
   0.26323704  0.03899127  0.25932677
   0.20283897  0.01896437  0.18780450
   0.46590452  0.63248023  0.15303654
   0.36260112  0.44825024  0.10651087
   0.98137951  0.96265303  0.15933393
   0.09574192  0.80976617  0.12173329
   0.89901510  0.13104612  0.11130850
   0.72100503  0.18776552  0.14175519
   0.88774265  0.55181297  0.21305408
   0.55776808  0.04930986  0.14363546
   0.32764833  0.81667822  0.18506100
   0.11441736  0.15541741  0.13158387
   0.62557282  0.47776016  0.12676593
   0.84599394  0.19974247  0.19865635
   0.13217706  0.49153958  0.11842417
   0.32776878  0.86567385  0.11954458
   0.35286980  0.14916857  0.12419121
   0.00096870  0.63070471  0.07488756
   0.60099511  0.81189170  0.13455407
   0.95852676  0.63312621  0.13933220
   0.70325718  0.00351192  0.09036922
   0.81068432  0.41725439  0.15939709
   0.23860307  0.98700462  0.06863926
   0.23383374  0.26503946  0.07879156
   0.50556623  0.96704846  0.07850918
   0.03310114  0.00580092  0.08498524
   0.87227450  0.85192288  0.11076270
   0.76694055  0.34985253  0.09289809
   0.53594645  0.69208262  0.08556053
   0.52907593  0.27209297  0.08013451
   0.01393188  0.31579104  0.08181004
   0.22755555  0.67914116  0.07873749
   0.75515878  0.65269880  0.08435757
   0.64738578  0.82743859  0.03190751
   0.62500000  0.50000000  0.04175000
   0.87500000  0.83333000  0.04175000
   0.37500000  0.83333000  0.04175000
   0.37500000  0.50000000  0.04175000
   0.12500000  0.16667000  0.04175000
   0.12500000  0.50000000  0.04175000
   0.37500000  0.16667000  0.04175000
   0.87500000  0.50000000  0.04175000
   0.12500000  0.83333000  0.04175000
   0.62500000  0.16667000  0.04175000
   0.87500000  0.16667000  0.04175000
   0.00000000  0.00000000  0.00000000
   0.25000000  0.00000000  0.00000000
   0.75000000  0.00000000  0.00000000
   0.25000000  0.66667000  0.00000000
   0.00000000  0.66667000  0.00000000
   0.50000000  0.33333000  0.00000000
   0.75000000  0.33333000  0.00000000
   0.25000000  0.33333000  0.00000000
   0.75000000  0.66667000  0.00000000
   0.00000000  0.33333000  0.00000000
   0.50000000  0.66667000  0.00000000
   0.50000000  0.00000000  0.00000000
   0.77297070  0.90483686  0.42799879
   0.50279282  0.31388112  0.38845822
   0.79991795  0.43902669  0.40930056
   0.80308720  0.57776717  0.25715078
   0.96179427  0.09112743  0.41036811
   0.92119341  0.62957710  0.34582419
   0.17821375  0.02657295  0.36500252
   0.56497841  0.88412078  0.34262691
   0.14882966  0.68634349  0.26122853
   0.36496006  0.77086055  0.42290651
   0.58077032  0.49238944  0.43706259
   0.54722647  0.72774386  0.34701456
   0.97718504  0.79040065  0.43088093
   0.40610894  0.61228517  0.24847934
   0.18672113  0.33101392  0.28578801
   0.02329752  0.34768391  0.43516061
   0.95693456  0.95043941  0.27208147
   0.21320154  0.62720873  0.33792534
   0.09437238  0.63257605  0.43743741
   0.22387236  0.36009682  0.38993152
   0.51571608  0.00461349  0.50022418
   0.29853760  0.81754701  0.50821210
   0.83042796  0.59492789  0.48816179
   0.88850770  0.18423804  0.49900512
   0.03476192  0.76830337  0.55203803
   0.33981758  0.39830058  0.47723752
Direct configuration=    58
   0.48074413  0.66657678  0.45281109
   0.29305305  0.14544082  0.39672932
   0.17014655  0.41196192  0.43610469
   0.49751931  0.17145770  0.42865347
   0.68207982  0.09973741  0.41100348
   0.01281604  0.72133843  0.48692220
   0.53891847  0.58987153  0.38598779
   0.66619315  0.35150342  0.39083933
   0.89329248  0.26578302  0.42957649
   0.39028547  0.93447982  0.45498357
   0.71418446  0.60112834  0.43161768
   0.21447359  0.15749003  0.31964106
   0.00007236  0.30050124  0.31513469
   0.74675905  0.58986952  0.35763126
   0.18125306  0.64296267  0.39209266
   0.60589475  0.19735138  0.27756240
   0.09644374  0.19286543  0.38440219
   0.35565313  0.66728370  0.36228692
   0.25315553  0.67623368  0.45758549
   0.39319932  0.42346177  0.41730153
   0.10049210  0.89963818  0.39804840
   0.42866993  0.89743170  0.38543663
   0.70752295  0.83566992  0.37827197
   0.59334658  0.86930954  0.44735226
   0.60350833  0.41845347  0.33022526
   0.21440343  0.85046698  0.33778059
   0.78083535  0.27392287  0.34188106
   0.95278402  0.55304500  0.43958088
   0.17197678  0.43225877  0.34294301
   0.70114382  0.04530794  0.23216771
   0.67535014  0.03089165  0.33604073
   0.65360413  0.89200065  0.28477366
   0.84967170  0.04775784  0.36328415
   0.88772240  0.72812853  0.38984342
   0.58843737  0.92637002  0.19492246
   0.94835488  0.43284691  0.36970911
   0.00918039  0.01522700  0.33013960
   0.66185634  0.64578923  0.28708774
   0.85667001  0.48189347  0.30403158
   0.48379737  0.14941157  0.35265492
   0.06187296  0.14165919  0.26581328
   0.95051200  0.72003337  0.26608240
   0.51159188  0.68519395  0.21831325
   0.07197715  0.45368401  0.19409941
   0.31174196  0.49484455  0.28676697
   0.07758390  0.70523961  0.31503008
   0.94513367  0.95095178  0.22071612
   0.49226482  0.98250487  0.26317477
   0.49594606  0.44319892  0.25384298
   0.93051866  0.33602334  0.25072424
   0.37084720  0.96504828  0.31127852
   0.71128697  0.40294015  0.25497098
   0.11654237  0.48015073  0.25705592
   0.29792169  0.76481693  0.25955743
   0.47819394  0.68159613  0.30308820
   0.77873334  0.96787177  0.16624462
   0.96830088  0.31389111  0.14891207
   0.21801492  0.26506189  0.22567285
   0.84238203  0.07601843  0.29161756
   0.83841782  0.80649775  0.31504883
   0.91063979  0.95591427  0.45032165
   0.08003607  0.70365157  0.19021068
   0.60877575  0.48703603  0.19606986
   0.37838879  0.21292924  0.27732731
   0.43457348  0.17181088  0.21364350
   0.25491743  0.61131686  0.15172791
   0.05601193  0.17530148  0.20036855
   0.37488003  0.49221381  0.19676673
   0.11574909  0.88658446  0.24807358
   0.60576933  0.23526902  0.20961345
   0.41742063  0.40209660  0.33144513
   0.48501513  0.33741952  0.15584893
   0.74777897  0.77697989  0.23973663
   0.73970896  0.70049496  0.16885979
   0.25266529  0.32224044  0.16136768
   0.26321875  0.03897740  0.25932895
   0.20281679  0.01895726  0.18780353
   0.46592693  0.63247417  0.15303443
   0.36259733  0.44825707  0.10650791
   0.98135676  0.96265947  0.15933408
   0.09571132  0.80976395  0.12174135
   0.89898597  0.13102644  0.11131312
   0.72098541  0.18771415  0.14176029
   0.88773243  0.55184447  0.21305413
   0.55776824  0.04931370  0.14363983
   0.32768805  0.81670294  0.18506547
   0.11443076  0.15543074  0.13156068
   0.62550844  0.47771809  0.12677815
   0.84599491  0.19974796  0.19865845
   0.13220220  0.49158587  0.11842622
   0.32776324  0.86565652  0.11953971
   0.35288695  0.14914966  0.12419533
   0.00098534  0.63069666  0.07488226
   0.60097728  0.81184975  0.13454152
   0.95854331  0.63313758  0.13933278
   0.70326151  0.00351360  0.09037240
   0.81069510  0.41723612  0.15939129
   0.23858889  0.98702422  0.06864209
   0.23384455  0.26501214  0.07879662
   0.50559345  0.96705126  0.07850669
   0.03310315  0.00576951  0.08498011
   0.87225740  0.85192919  0.11076011
   0.76689258  0.34982090  0.09289924
   0.53592532  0.69211301  0.08556068
   0.52906612  0.27204665  0.08013423
   0.01398076  0.31582576  0.08181639
   0.22756017  0.67906850  0.07873838
   0.75518125  0.65265738  0.08435016
   0.64737234  0.82740304  0.03190731
   0.62500000  0.50000000  0.04175000
   0.87500000  0.83333000  0.04175000
   0.37500000  0.83333000  0.04175000
   0.37500000  0.50000000  0.04175000
   0.12500000  0.16667000  0.04175000
   0.12500000  0.50000000  0.04175000
   0.37500000  0.16667000  0.04175000
   0.87500000  0.50000000  0.04175000
   0.12500000  0.83333000  0.04175000
   0.62500000  0.16667000  0.04175000
   0.87500000  0.16667000  0.04175000
   0.00000000  0.00000000  0.00000000
   0.25000000  0.00000000  0.00000000
   0.75000000  0.00000000  0.00000000
   0.25000000  0.66667000  0.00000000
   0.00000000  0.66667000  0.00000000
   0.50000000  0.33333000  0.00000000
   0.75000000  0.33333000  0.00000000
   0.25000000  0.33333000  0.00000000
   0.75000000  0.66667000  0.00000000
   0.00000000  0.33333000  0.00000000
   0.50000000  0.66667000  0.00000000
   0.50000000  0.00000000  0.00000000
   0.77293135  0.90484405  0.42798715
   0.50283749  0.31389689  0.38845805
   0.79998787  0.43902050  0.40930355
   0.80319453  0.57769603  0.25716435
   0.96182037  0.09112222  0.41037903
   0.92119086  0.62968592  0.34581674
   0.17819109  0.02656928  0.36497961
   0.56503003  0.88409884  0.34260419
   0.14896671  0.68636836  0.26123784
   0.36493487  0.77081078  0.42291882
   0.58076911  0.49235457  0.43708576
   0.54728342  0.72766748  0.34701636
   0.97717017  0.79035971  0.43089411
   0.40604820  0.61232024  0.24848978
   0.18679727  0.33089635  0.28576646
   0.02325019  0.34764744  0.43514410
   0.95693629  0.95040961  0.27207822
   0.21320862  0.62727204  0.33793039
   0.09435888  0.63257720  0.43744829
   0.22391892  0.36005290  0.38988967
   0.51564838  0.00463826  0.50023336
   0.29859983  0.81748086  0.50820819
   0.83044616  0.59492739  0.48815182
   0.88849552  0.18420118  0.49901077
   0.03475739  0.76828972  0.55202930
   0.33983707  0.39831450  0.47723049
Direct configuration=    59
   0.48075459  0.66657986  0.45281388
   0.29303968  0.14546756  0.39671742
   0.17017260  0.41192118  0.43611070
   0.49750084  0.17141353  0.42865624
   0.68203321  0.09968976  0.41100904
   0.01281023  0.72132280  0.48690915
   0.53892351  0.58988829  0.38598382
   0.66619092  0.35155014  0.39083491
   0.89323827  0.26574768  0.42957169
   0.39028742  0.93447235  0.45497295
   0.71416695  0.60106105  0.43162514
   0.21450444  0.15743087  0.31963456
   0.00010868  0.30048173  0.31513171
   0.74676406  0.58986841  0.35763410
   0.18126784  0.64299881  0.39209417
   0.60591070  0.19736398  0.27756457
   0.09647338  0.19286105  0.38440164
   0.35563888  0.66725953  0.36227614
   0.25311721  0.67623353  0.45757545
   0.39323374  0.42349776  0.41730444
   0.10047743  0.89960511  0.39804903
   0.42867035  0.89744128  0.38543628
   0.70755019  0.83571865  0.37827164
   0.59336133  0.86930948  0.44735141
   0.60353027  0.41850333  0.33021017
   0.21440234  0.85045557  0.33778375
   0.78084178  0.27390946  0.34187997
   0.95278781  0.55303061  0.43958602
   0.17199180  0.43224023  0.34295035
   0.70113437  0.04532690  0.23217460
   0.67535772  0.03086296  0.33604907
   0.65359939  0.89201200  0.28478208
   0.84970198  0.04774609  0.36328010
   0.88774202  0.72813630  0.38984135
   0.58842246  0.92634091  0.19491944
   0.94835068  0.43284677  0.36970225
   0.00917610  0.01523492  0.33014329
   0.66190694  0.64582038  0.28708259
   0.85665995  0.48193048  0.30401844
   0.48376281  0.14943641  0.35266126
   0.06187862  0.14165488  0.26581287
   0.95047535  0.72000110  0.26609225
   0.51158472  0.68517255  0.21830860
   0.07195871  0.45368691  0.19410911
   0.31175477  0.49483280  0.28676256
   0.07758888  0.70525424  0.31502039
   0.94514070  0.95089932  0.22071625
   0.49224297  0.98249994  0.26318173
   0.49591963  0.44319601  0.25382682
   0.93050954  0.33605175  0.25073095
   0.37084463  0.96507386  0.31128654
   0.71126642  0.40290671  0.25498531
   0.11656192  0.48014644  0.25704602
   0.29792436  0.76481899  0.25955030
   0.47821906  0.68158982  0.30310390
   0.77871659  0.96783219  0.16624367
   0.96831199  0.31384364  0.14892154
   0.21804099  0.26508260  0.22566925
   0.84236448  0.07605503  0.29161526
   0.83842916  0.80644674  0.31505152
   0.91065822  0.95598478  0.45031693
   0.08000573  0.70366365  0.19021625
   0.60878066  0.48699026  0.19607791
   0.37840530  0.21294708  0.27732109
   0.43458383  0.17178436  0.21364239
   0.25491415  0.61136681  0.15172765
   0.05602898  0.17529210  0.20037255
   0.37484849  0.49215414  0.19675811
   0.11573762  0.88660596  0.24807619
   0.60577117  0.23525958  0.20961689
   0.41743159  0.40209368  0.33144294
   0.48500224  0.33744132  0.15584484
   0.74780452  0.77697462  0.23973270
   0.73971970  0.70050297  0.16884901
   0.25265944  0.32223362  0.16135972
   0.26320045  0.03896346  0.25933110
   0.20279463  0.01895012  0.18780256
   0.46594934  0.63246812  0.15303230
   0.36259356  0.44826393  0.10650494
   0.98133405  0.96266591  0.15933422
   0.09568077  0.80976171  0.12174941
   0.89895674  0.13100677  0.11131774
   0.72096572  0.18766285  0.14176540
   0.88772221  0.55187598  0.21305417
   0.55776834  0.04931766  0.14364418
   0.32772778  0.81672768  0.18506996
   0.11444421  0.15544405  0.13153750
   0.62544408  0.47767603  0.12679038
   0.84599588  0.19975344  0.19866056
   0.13222729  0.49163210  0.11842826
   0.32775774  0.86563918  0.11953484
   0.35290412  0.14913071  0.12419945
   0.00100197  0.63068867  0.07487696
   0.60095950  0.81180778  0.13452896
   0.95855981  0.63314890  0.13933337
   0.70326587  0.00351526  0.09037558
   0.81070579  0.41721795  0.15938549
   0.23857477  0.98704386  0.06864494
   0.23385537  0.26498494  0.07880171
   0.50562066  0.96705408  0.07850420
   0.03310516  0.00573806  0.08497495
   0.87224029  0.85193547  0.11075751
   0.76684464  0.34978927  0.09290036
   0.53590414  0.69214333  0.08556081
   0.52905626  0.27200040  0.08013399
   0.01402961  0.31586051  0.08182273
   0.22756484  0.67899582  0.07873927
   0.75520371  0.65261596  0.08434275
   0.64735887  0.82736750  0.03190710
   0.62500000  0.50000000  0.04175000
   0.87500000  0.83333000  0.04175000
   0.37500000  0.83333000  0.04175000
   0.37500000  0.50000000  0.04175000
   0.12500000  0.16667000  0.04175000
   0.12500000  0.50000000  0.04175000
   0.37500000  0.16667000  0.04175000
   0.87500000  0.50000000  0.04175000
   0.12500000  0.83333000  0.04175000
   0.62500000  0.16667000  0.04175000
   0.87500000  0.16667000  0.04175000
   0.00000000  0.00000000  0.00000000
   0.25000000  0.00000000  0.00000000
   0.75000000  0.00000000  0.00000000
   0.25000000  0.66667000  0.00000000
   0.00000000  0.66667000  0.00000000
   0.50000000  0.33333000  0.00000000
   0.75000000  0.33333000  0.00000000
   0.25000000  0.33333000  0.00000000
   0.75000000  0.66667000  0.00000000
   0.00000000  0.33333000  0.00000000
   0.50000000  0.66667000  0.00000000
   0.50000000  0.00000000  0.00000000
   0.77289155  0.90485125  0.42797546
   0.50288191  0.31391270  0.38845779
   0.80005821  0.43901446  0.40930651
   0.80330202  0.57762510  0.25717796
   0.96184663  0.09111678  0.41038987
   0.92118832  0.62979465  0.34580916
   0.17816854  0.02656590  0.36495666
   0.56508141  0.88407733  0.34258147
   0.14910363  0.68639309  0.26124717
   0.36490953  0.77076057  0.42293112
   0.58076770  0.49232000  0.43710891
   0.54734045  0.72759112  0.34701829
   0.97715565  0.79031835  0.43090735
   0.40598698  0.61235521  0.24850030
   0.18687349  0.33077857  0.28574495
   0.02320323  0.34761111  0.43512757
   0.95693826  0.95037960  0.27207515
   0.21321586  0.62733550  0.33793539
   0.09434580  0.63257866  0.43745931
   0.22396568  0.36000873  0.38984778
   0.51558074  0.00466306  0.50024253
   0.29866203  0.81741472  0.50820428
   0.83046436  0.59492690  0.48814187
   0.88848334  0.18416428  0.49901640
   0.03475286  0.76827605  0.55202053
   0.33985651  0.39832844  0.47722346
Direct configuration=    60
   0.48076507  0.66658288  0.45281665
   0.29302633  0.14549430  0.39670551
   0.17019863  0.41188046  0.43611672
   0.49748237  0.17136929  0.42865900
   0.68198662  0.09964203  0.41101460
   0.01280443  0.72130721  0.48689610
   0.53892857  0.58990498  0.38597985
   0.66618866  0.35159685  0.39083051
   0.89318396  0.26571230  0.42956690
   0.39028933  0.93446492  0.45496232
   0.71414945  0.60099375  0.43163259
   0.21453527  0.15737169  0.31962807
   0.00014501  0.30046218  0.31512873
   0.74676905  0.58986721  0.35763693
   0.18128258  0.64303495  0.39209567
   0.60592664  0.19737659  0.27756676
   0.09650294  0.19285674  0.38440111
   0.35562467  0.66723535  0.36226536
   0.25307887  0.67623340  0.45756539
   0.39326816  0.42353376  0.41730735
   0.10046269  0.89957201  0.39804968
   0.42867083  0.89745092  0.38543593
   0.70757741  0.83576737  0.37827133
   0.59337612  0.86930948  0.44735055
   0.60355221  0.41855318  0.33019505
   0.21440128  0.85044421  0.33778691
   0.78084823  0.27389607  0.34187886
   0.95279152  0.55301610  0.43959115
   0.17200680  0.43222160  0.34295769
   0.70112503  0.04534585  0.23218150
   0.67536529  0.03083440  0.33605741
   0.65359461  0.89202343  0.28479051
   0.84973230  0.04773431  0.36327607
   0.88776167  0.72814420  0.38983928
   0.58840749  0.92631173  0.19491644
   0.94834645  0.43284668  0.36969539
   0.00917187  0.01524280  0.33014698
   0.66195757  0.64585139  0.28707746
   0.85664991  0.48196753  0.30400529
   0.48372828  0.14946123  0.35266761
   0.06188430  0.14165056  0.26581247
   0.95043869  0.71996883  0.26610208
   0.51157765  0.68515132  0.21830393
   0.07194029  0.45368978  0.19411880
   0.31176755  0.49482108  0.28675814
   0.07759381  0.70526883  0.31501072
   0.94514762  0.95084686  0.22071637
   0.49222108  0.98249498  0.26318867
   0.49589325  0.44319297  0.25381067
   0.93050041  0.33608016  0.25073766
   0.37084209  0.96509943  0.31129457
   0.71124587  0.40287320  0.25499964
   0.11658139  0.48014218  0.25703612
   0.29792707  0.76482110  0.25954317
   0.47824410  0.68158349  0.30311957
   0.77869985  0.96779258  0.16624272
   0.96832314  0.31379626  0.14893100
   0.21806712  0.26510337  0.22566567
   0.84234689  0.07609170  0.29161295
   0.83844051  0.80639572  0.31505423
   0.91067663  0.95605541  0.45031220
   0.07997540  0.70367581  0.19022184
   0.60878561  0.48694450  0.19608594
   0.37842186  0.21296503  0.27731490
   0.43459409  0.17175781  0.21364126
   0.25491089  0.61141680  0.15172740
   0.05604598  0.17528272  0.20037654
   0.37481693  0.49209442  0.19674951
   0.11572614  0.88662745  0.24807879
   0.60577304  0.23525018  0.20962032
   0.41744256  0.40209073  0.33144078
   0.48498933  0.33746309  0.15584075
   0.74783013  0.77696933  0.23972872
   0.73973045  0.70051092  0.16883823
   0.25265360  0.32222679  0.16135176
   0.26318213  0.03894944  0.25933324
   0.20277251  0.01894294  0.18780157
   0.46597173  0.63246209  0.15303015
   0.36258980  0.44827082  0.10650198
   0.98131139  0.96267236  0.15933436
   0.09565028  0.80975944  0.12175748
   0.89892739  0.13098708  0.11132236
   0.72094597  0.18761162  0.14177051
   0.88771201  0.55190750  0.21305418
   0.55776838  0.04932174  0.14364852
   0.32776752  0.81675241  0.18507447
   0.11445771  0.15545732  0.13151430
   0.62537974  0.47763400  0.12680259
   0.84599684  0.19975891  0.19866267
   0.13225234  0.49167827  0.11843029
   0.32775230  0.86562183  0.11952997
   0.35292131  0.14911170  0.12420357
   0.00101859  0.63068074  0.07487167
   0.60094176  0.81176578  0.13451639
   0.95857627  0.63316016  0.13933399
   0.70327026  0.00351692  0.09037877
   0.81071640  0.41719989  0.15937969
   0.23856071  0.98706353  0.06864782
   0.23386621  0.26495786  0.07880681
   0.50564786  0.96705694  0.07850171
   0.03310716  0.00570657  0.08496977
   0.87222317  0.85194172  0.11075491
   0.76679671  0.34975764  0.09290146
   0.53588292  0.69217359  0.08556092
   0.52904634  0.27195423  0.08013378
   0.01407842  0.31589531  0.08182907
   0.22756957  0.67892311  0.07874016
   0.75522616  0.65257454  0.08433536
   0.64734537  0.82733197  0.03190690
   0.62500000  0.50000000  0.04175000
   0.87500000  0.83333000  0.04175000
   0.37500000  0.83333000  0.04175000
   0.37500000  0.50000000  0.04175000
   0.12500000  0.16667000  0.04175000
   0.12500000  0.50000000  0.04175000
   0.37500000  0.16667000  0.04175000
   0.87500000  0.50000000  0.04175000
   0.12500000  0.83333000  0.04175000
   0.62500000  0.16667000  0.04175000
   0.87500000  0.16667000  0.04175000
   0.00000000  0.00000000  0.00000000
   0.25000000  0.00000000  0.00000000
   0.75000000  0.00000000  0.00000000
   0.25000000  0.66667000  0.00000000
   0.00000000  0.66667000  0.00000000
   0.50000000  0.33333000  0.00000000
   0.75000000  0.33333000  0.00000000
   0.25000000  0.33333000  0.00000000
   0.75000000  0.66667000  0.00000000
   0.00000000  0.33333000  0.00000000
   0.50000000  0.66667000  0.00000000
   0.50000000  0.00000000  0.00000000
   0.77285130  0.90485844  0.42796373
   0.50292609  0.31392856  0.38845746
   0.80012895  0.43900856  0.40930943
   0.80340965  0.57755439  0.25719164
   0.96187307  0.09111110  0.41040063
   0.92118581  0.62990329  0.34580145
   0.17814611  0.02656280  0.36493368
   0.56513255  0.88405624  0.34255876
   0.14924042  0.68641769  0.26125653
   0.36488405  0.77070992  0.42294341
   0.58076608  0.49228573  0.43713203
   0.54739758  0.72751481  0.34702035
   0.97714148  0.79027657  0.43092065
   0.40592528  0.61239007  0.24851090
   0.18694981  0.33066058  0.28572348
   0.02315662  0.34757493  0.43511103
   0.95694048  0.95034936  0.27207225
   0.21322324  0.62739911  0.33794033
   0.09433315  0.63258045  0.43747045
   0.22401264  0.35996431  0.38980587
   0.51551317  0.00468791  0.50025169
   0.29872423  0.81734858  0.50820037
   0.83048255  0.59492643  0.48813193
   0.88847115  0.18412732  0.49902200
   0.03474831  0.76826236  0.55201174
   0.33987590  0.39834238  0.47721646
Direct configuration=    61
   0.48077556  0.66658584  0.45281942
   0.29301301  0.14552103  0.39669359
   0.17022466  0.41183978  0.43612275
   0.49746390  0.17132497  0.42866176
   0.68194005  0.09959424  0.41102015
   0.01279866  0.72129166  0.48688304
   0.53893365  0.58992159  0.38597589
   0.66618638  0.35164356  0.39082614
   0.89312956  0.26567687  0.42956212
   0.39029122  0.93445751  0.45495170
   0.71413194  0.60092645  0.43164006
   0.21456610  0.15731251  0.31962159
   0.00018134  0.30044259  0.31512574
   0.74677402  0.58986594  0.35763976
   0.18129729  0.64307110  0.39209717
   0.60594256  0.19738921  0.27756898
   0.09653241  0.19285249  0.38440058
   0.35561050  0.66721115  0.36225459
   0.25304053  0.67623327  0.45755533
   0.39330257  0.42356978  0.41731024
   0.10044787  0.89953890  0.39805034
   0.42867135  0.89746062  0.38543557
   0.70760461  0.83581611  0.37827106
   0.59339094  0.86930954  0.44734968
   0.60357416  0.41860301  0.33017991
   0.21440024  0.85043288  0.33779008
   0.78085471  0.27388270  0.34187774
   0.95279516  0.55300150  0.43959627
   0.17202178  0.43220289  0.34296501
   0.70111578  0.04536480  0.23218841
   0.67537286  0.03080596  0.33606575
   0.65358979  0.89203495  0.28479894
   0.84976268  0.04772249  0.36327206
   0.88778135  0.72815223  0.38983723
   0.58839246  0.92628249  0.19491346
   0.94834219  0.43284663  0.36968854
   0.00916772  0.01525063  0.33015067
   0.66200822  0.64588226  0.28707235
   0.85663988  0.48200464  0.30399216
   0.48369379  0.14948604  0.35267395
   0.06189001  0.14164623  0.26581208
   0.95040201  0.71993655  0.26611188
   0.51157065  0.68513025  0.21829926
   0.07192190  0.45369264  0.19412848
   0.31178029  0.49480938  0.28675370
   0.07759868  0.70528336  0.31500105
   0.94515443  0.95079441  0.22071647
   0.49219917  0.98249000  0.26319559
   0.49586693  0.44318982  0.25379454
   0.93049126  0.33610857  0.25074436
   0.37083958  0.96512499  0.31130262
   0.71122532  0.40283962  0.25501395
   0.11660079  0.48013795  0.25702622
   0.29792982  0.76482324  0.25953604
   0.47826906  0.68157714  0.30313521
   0.77868313  0.96775293  0.16624177
   0.96833432  0.31374897  0.14894047
   0.21809330  0.26512419  0.22566211
   0.84232925  0.07612843  0.29161064
   0.83845189  0.80634469  0.31505695
   0.91069501  0.95612616  0.45030748
   0.07994508  0.70368807  0.19022743
   0.60879061  0.48689877  0.19609396
   0.37843848  0.21298309  0.27730873
   0.43460427  0.17173123  0.21364013
   0.25490764  0.61146684  0.15172716
   0.05606292  0.17527334  0.20038052
   0.37478534  0.49203467  0.19674093
   0.11571466  0.88664892  0.24808140
   0.60577493  0.23524080  0.20962373
   0.41745355  0.40208774  0.33143865
   0.48497641  0.33748485  0.15583665
   0.74785580  0.77696402  0.23972471
   0.73974122  0.70051882  0.16882744
   0.25264777  0.32221995  0.16134379
   0.26316380  0.03893535  0.25933536
   0.20275041  0.01893572  0.18780057
   0.46599411  0.63245608  0.15302798
   0.36258606  0.44827774  0.10649902
   0.98128878  0.96267883  0.15933450
   0.09561985  0.80975714  0.12176556
   0.89889793  0.13096739  0.11132698
   0.72092616  0.18756047  0.14177564
   0.88770182  0.55193904  0.21305417
   0.55776836  0.04932594  0.14365283
   0.32780728  0.81677715  0.18507898
   0.11447125  0.15547056  0.13149111
   0.62531541  0.47759199  0.12681480
   0.84599779  0.19976437  0.19866480
   0.13227735  0.49172439  0.11843232
   0.32774690  0.86560445  0.11952512
   0.35293853  0.14909265  0.12420769
   0.00103518  0.63067289  0.07486638
   0.60092407  0.81172376  0.13450381
   0.95859268  0.63317136  0.13933462
   0.70327468  0.00351855  0.09038196
   0.81072692  0.41718194  0.15937389
   0.23854671  0.98708323  0.06865072
   0.23387708  0.26493089  0.07881195
   0.50567503  0.96705982  0.07849921
   0.03310916  0.00567504  0.08496458
   0.87220604  0.85194793  0.11075230
   0.76674881  0.34972602  0.09290255
   0.53586163  0.69220378  0.08556102
   0.52903637  0.27190812  0.08013360
   0.01412720  0.31593015  0.08183541
   0.22757436  0.67885038  0.07874105
   0.75524860  0.65253312  0.08432798
   0.64733184  0.82729647  0.03190671
   0.62500000  0.50000000  0.04175000
   0.87500000  0.83333000  0.04175000
   0.37500000  0.83333000  0.04175000
   0.37500000  0.50000000  0.04175000
   0.12500000  0.16667000  0.04175000
   0.12500000  0.50000000  0.04175000
   0.37500000  0.16667000  0.04175000
   0.87500000  0.50000000  0.04175000
   0.12500000  0.83333000  0.04175000
   0.62500000  0.16667000  0.04175000
   0.87500000  0.16667000  0.04175000
   0.00000000  0.00000000  0.00000000
   0.25000000  0.00000000  0.00000000
   0.75000000  0.00000000  0.00000000
   0.25000000  0.66667000  0.00000000
   0.00000000  0.66667000  0.00000000
   0.50000000  0.33333000  0.00000000
   0.75000000  0.33333000  0.00000000
   0.25000000  0.33333000  0.00000000
   0.75000000  0.66667000  0.00000000
   0.00000000  0.33333000  0.00000000
   0.50000000  0.66667000  0.00000000
   0.50000000  0.00000000  0.00000000
   0.77281061  0.90486564  0.42795194
   0.50297001  0.31394446  0.38845705
   0.80020010  0.43900279  0.40931232
   0.80351743  0.57748388  0.25720536
   0.96189968  0.09110520  0.41041133
   0.92118331  0.63001183  0.34579360
   0.17812378  0.02656000  0.36491067
   0.56518345  0.88403556  0.34253606
   0.14937706  0.68644215  0.26126592
   0.36485842  0.77065883  0.42295568
   0.58076425  0.49225176  0.43715512
   0.54745480  0.72743854  0.34702252
   0.97712765  0.79023437  0.43093401
   0.40586312  0.61242484  0.24852157
   0.18702621  0.33054239  0.28570206
   0.02311037  0.34753891  0.43509447
   0.95694294  0.95031891  0.27206954
   0.21323079  0.62746286  0.33794523
   0.09432092  0.63258255  0.43748171
   0.22405979  0.35991963  0.38976392
   0.51544566  0.00471279  0.50026083
   0.29878640  0.81728245  0.50819647
   0.83050075  0.59492598  0.48812199
   0.88845896  0.18409030  0.49902758
   0.03474375  0.76824866  0.55200292
   0.33989525  0.39835633  0.47720946
Direct configuration=    62
   0.48078607  0.66658875  0.45282218
   0.29299973  0.14554776  0.39668166
   0.17025067  0.41179913  0.43612879
   0.49744544  0.17128059  0.42866452
   0.68189349  0.09954637  0.41102570
   0.01279290  0.72127615  0.48686998
   0.53893876  0.58993813  0.38597194
   0.66618407  0.35169026  0.39082179
   0.89307506  0.26564139  0.42955734
   0.39029307  0.93445014  0.45494108
   0.71411444  0.60085915  0.43164752
   0.21459692  0.15725331  0.31961511
   0.00021768  0.30042298  0.31512276
   0.74677898  0.58986458  0.35764258
   0.18131196  0.64310726  0.39209867
   0.60595846  0.19740183  0.27757123
   0.09656180  0.19284831  0.38440006
   0.35559637  0.66718694  0.36224382
   0.25300217  0.67623314  0.45754526
   0.39333699  0.42360582  0.41731312
   0.10043297  0.89950576  0.39805101
   0.42867192  0.89747038  0.38543520
   0.70763178  0.83586485  0.37827081
   0.59340580  0.86930967  0.44734879
   0.60359612  0.41865284  0.33016474
   0.21439923  0.85042160  0.33779324
   0.78086122  0.27386937  0.34187661
   0.95279872  0.55298678  0.43960138
   0.17203673  0.43218410  0.34297232
   0.70110662  0.04538374  0.23219533
   0.67538042  0.03077764  0.33607410
   0.65358493  0.89204654  0.28480738
   0.84979310  0.04771066  0.36326808
   0.88780105  0.72816038  0.38983518
   0.58837738  0.92625318  0.19491050
   0.94833790  0.43284662  0.36968169
   0.00916364  0.01525842  0.33015434
   0.66205891  0.64591300  0.28706725
   0.85662988  0.48204180  0.30397904
   0.48365933  0.14951084  0.35268028
   0.06189574  0.14164191  0.26581170
   0.95036533  0.71990425  0.26612166
   0.51156373  0.68510934  0.21829459
   0.07190354  0.45369547  0.19413815
   0.31179299  0.49479769  0.28674926
   0.07760349  0.70529785  0.31499139
   0.94516115  0.95074197  0.22071655
   0.49217723  0.98248500  0.26320249
   0.49584065  0.44318656  0.25377842
   0.93048210  0.33613699  0.25075105
   0.37083710  0.96515054  0.31131068
   0.71120476  0.40280598  0.25502826
   0.11662012  0.48013374  0.25701632
   0.29793260  0.76482543  0.25952891
   0.47829396  0.68157077  0.30315081
   0.77866642  0.96771324  0.16624082
   0.96834554  0.31370177  0.14894994
   0.21811953  0.26514507  0.22565855
   0.84231157  0.07616521  0.29160832
   0.83846329  0.80629364  0.31505969
   0.91071337  0.95619703  0.45030274
   0.07991478  0.70370041  0.19023304
   0.60879565  0.48685306  0.19610196
   0.37845516  0.21300127  0.27730257
   0.43461437  0.17170462  0.21363899
   0.25490442  0.61151692  0.15172693
   0.05607981  0.17526396  0.20038448
   0.37475373  0.49197488  0.19673238
   0.11570316  0.88667037  0.24808400
   0.60577685  0.23523146  0.20962713
   0.41746454  0.40208472  0.33143654
   0.48496347  0.33750658  0.15583254
   0.74788154  0.77695869  0.23972067
   0.73975200  0.70052666  0.16881665
   0.25264195  0.32221311  0.16133583
   0.26314545  0.03892119  0.25933746
   0.20272835  0.01892847  0.18779957
   0.46601648  0.63245009  0.15302579
   0.36258234  0.44828469  0.10649606
   0.98126621  0.96268529  0.15933464
   0.09558948  0.80975482  0.12177364
   0.89886837  0.13094770  0.11133161
   0.72090629  0.18750939  0.14178077
   0.88769163  0.55197059  0.21305415
   0.55776828  0.04933026  0.14365714
   0.32784706  0.81680189  0.18508352
   0.11448484  0.15548377  0.13146792
   0.62525110  0.47755000  0.12682701
   0.84599872  0.19976983  0.19866693
   0.13230231  0.49177045  0.11843433
   0.32774154  0.86558706  0.11952026
   0.35295576  0.14907356  0.12421181
   0.00105177  0.63066510  0.07486111
   0.60090643  0.81168171  0.13449122
   0.95860904  0.63318250  0.13933527
   0.70327913  0.00352018  0.09038515
   0.81073737  0.41716409  0.15936810
   0.23853277  0.98710297  0.06865365
   0.23388797  0.26490404  0.07881710
   0.50570219  0.96706273  0.07849672
   0.03311116  0.00564346  0.08495936
   0.87218890  0.85195410  0.11074968
   0.76670093  0.34969441  0.09290361
   0.53584030  0.69223391  0.08556109
   0.52902635  0.27186209  0.08013346
   0.01417594  0.31596502  0.08184174
   0.22757920  0.67877762  0.07874195
   0.75527104  0.65249170  0.08432060
   0.64731828  0.82726098  0.03190653
   0.62500000  0.50000000  0.04175000
   0.87500000  0.83333000  0.04175000
   0.37500000  0.83333000  0.04175000
   0.37500000  0.50000000  0.04175000
   0.12500000  0.16667000  0.04175000
   0.12500000  0.50000000  0.04175000
   0.37500000  0.16667000  0.04175000
   0.87500000  0.50000000  0.04175000
   0.12500000  0.83333000  0.04175000
   0.62500000  0.16667000  0.04175000
   0.87500000  0.16667000  0.04175000
   0.00000000  0.00000000  0.00000000
   0.25000000  0.00000000  0.00000000
   0.75000000  0.00000000  0.00000000
   0.25000000  0.66667000  0.00000000
   0.00000000  0.66667000  0.00000000
   0.50000000  0.33333000  0.00000000
   0.75000000  0.33333000  0.00000000
   0.25000000  0.33333000  0.00000000
   0.75000000  0.66667000  0.00000000
   0.00000000  0.33333000  0.00000000
   0.50000000  0.66667000  0.00000000
   0.50000000  0.00000000  0.00000000
   0.77276947  0.90487284  0.42794011
   0.50301369  0.31396040  0.38845655
   0.80027165  0.43899716  0.40931517
   0.80362535  0.57741359  0.25721914
   0.96192647  0.09109906  0.41042195
   0.92118084  0.63012026  0.34578562
   0.17810156  0.02655747  0.36488762
   0.56523411  0.88401530  0.34251335
   0.14951357  0.68646647  0.26127533
   0.36483265  0.77060730  0.42296792
   0.58076220  0.49221809  0.43717817
   0.54751211  0.72736231  0.34702481
   0.97711418  0.79019174  0.43094742
   0.40580048  0.61245950  0.24853233
   0.18710270  0.33042400  0.28568068
   0.02306449  0.34750305  0.43507790
   0.95694564  0.95028823  0.27206700
   0.21323848  0.62752674  0.33795007
   0.09430913  0.63258496  0.43749311
   0.22410715  0.35987471  0.38972196
   0.51537822  0.00473771  0.50026997
   0.29884857  0.81721632  0.50819256
   0.83051893  0.59492554  0.48811207
   0.88844675  0.18405323  0.49903312
   0.03473918  0.76823494  0.55199406
   0.33991455  0.39837029  0.47720248
Direct configuration=    63
   0.48079659  0.66659159  0.45282493
   0.29298647  0.14557448  0.39666972
   0.17027667  0.41175852  0.43613485
   0.49742698  0.17123614  0.42866728
   0.68184696  0.09949842  0.41103124
   0.01278717  0.72126068  0.48685692
   0.53894389  0.58995460  0.38596799
   0.66618173  0.35173697  0.39081746
   0.89302046  0.26560587  0.42955257
   0.39029489  0.93444280  0.45493046
   0.71409693  0.60079183  0.43165499
   0.21462774  0.15719410  0.31960863
   0.00025402  0.30040333  0.31511977
   0.74678391  0.58986314  0.35764541
   0.18132660  0.64314342  0.39210016
   0.60597435  0.19741446  0.27757351
   0.09659109  0.19284419  0.38439955
   0.35558227  0.66716271  0.36223305
   0.25296380  0.67623302  0.45753517
   0.39337141  0.42364187  0.41731599
   0.10041800  0.89947260  0.39805171
   0.42867254  0.89748019  0.38543481
   0.70765893  0.83591360  0.37827059
   0.59342068  0.86930985  0.44734790
   0.60361808  0.41870265  0.33014954
   0.21439824  0.85041035  0.33779641
   0.78086775  0.27385606  0.34187547
   0.95280221  0.55297195  0.43960649
   0.17205167  0.43216523  0.34297963
   0.70109757  0.04540269  0.23220227
   0.67538798  0.03074944  0.33608245
   0.65358003  0.89205821  0.28481582
   0.84982357  0.04769879  0.36326411
   0.88782079  0.72816866  0.38983314
   0.58836224  0.92622382  0.19490755
   0.94833357  0.43284666  0.36967485
   0.00915963  0.01526616  0.33015801
   0.66210962  0.64594360  0.28706217
   0.85661989  0.48207901  0.30396593
   0.48362491  0.14953563  0.35268661
   0.06190150  0.14163758  0.26581132
   0.95032864  0.71987195  0.26613142
   0.51155689  0.68508859  0.21828991
   0.07188522  0.45369828  0.19414782
   0.31180566  0.49478603  0.28674480
   0.07760824  0.70531229  0.31498173
   0.94516776  0.95068954  0.22071661
   0.49215527  0.98247997  0.26320936
   0.49581443  0.44318318  0.25376232
   0.93047293  0.33616541  0.25075773
   0.37083466  0.96517608  0.31131875
   0.71118421  0.40277227  0.25504255
   0.11663937  0.48012956  0.25700643
   0.29793542  0.76482765  0.25952178
   0.47831878  0.68156438  0.30316638
   0.77864972  0.96767352  0.16623987
   0.96835681  0.31365466  0.14895942
   0.21814583  0.26516601  0.22565500
   0.84229385  0.07620206  0.29160599
   0.83847471  0.80624257  0.31506244
   0.91073170  0.95626802  0.45029801
   0.07988450  0.70371284  0.19023865
   0.60880072  0.48680738  0.19610994
   0.37847190  0.21301955  0.27729644
   0.43462438  0.17167797  0.21363784
   0.25490122  0.61156706  0.15172670
   0.05609664  0.17525459  0.20038843
   0.37472209  0.49191506  0.19672386
   0.11569165  0.88669180  0.24808660
   0.60577880  0.23522216  0.20963051
   0.41747554  0.40208166  0.33143446
   0.48495052  0.33752828  0.15582842
   0.74790734  0.77695334  0.23971658
   0.73976280  0.70053445  0.16880586
   0.25263615  0.32220626  0.16132785
   0.26312708  0.03890694  0.25933953
   0.20270631  0.01892119  0.18779855
   0.46603884  0.63244412  0.15302359
   0.36257864  0.44829167  0.10649311
   0.98124368  0.96269177  0.15933477
   0.09555916  0.80975247  0.12178172
   0.89883869  0.13092801  0.11133624
   0.72088635  0.18745838  0.14178591
   0.88768145  0.55200216  0.21305410
   0.55776815  0.04933471  0.14366143
   0.32788685  0.81682663  0.18508807
   0.11449848  0.15549694  0.13144472
   0.62518680  0.47750803  0.12683921
   0.84599965  0.19977527  0.19866907
   0.13232723  0.49181646  0.11843634
   0.32773624  0.86556965  0.11951541
   0.35297302  0.14905441  0.12421593
   0.00106833  0.63065737  0.07485584
   0.60088883  0.81163964  0.13447863
   0.95862536  0.63319359  0.13933595
   0.70328360  0.00352179  0.09038834
   0.81074773  0.41714634  0.15936231
   0.23851888  0.98712274  0.06865660
   0.23389888  0.26487730  0.07882228
   0.50572933  0.96706567  0.07849422
   0.03311316  0.00561185  0.08495412
   0.87217175  0.85196024  0.11074706
   0.76665306  0.34966280  0.09290465
   0.53581892  0.69226396  0.08556116
   0.52901627  0.27181614  0.08013335
   0.01422464  0.31599994  0.08184807
   0.22758409  0.67870484  0.07874285
   0.75529347  0.65245028  0.08431323
   0.64730469  0.82722551  0.03190634
   0.62500000  0.50000000  0.04175000
   0.87500000  0.83333000  0.04175000
   0.37500000  0.83333000  0.04175000
   0.37500000  0.50000000  0.04175000
   0.12500000  0.16667000  0.04175000
   0.12500000  0.50000000  0.04175000
   0.37500000  0.16667000  0.04175000
   0.87500000  0.50000000  0.04175000
   0.12500000  0.83333000  0.04175000
   0.62500000  0.16667000  0.04175000
   0.87500000  0.16667000  0.04175000
   0.00000000  0.00000000  0.00000000
   0.25000000  0.00000000  0.00000000
   0.75000000  0.00000000  0.00000000
   0.25000000  0.66667000  0.00000000
   0.00000000  0.66667000  0.00000000
   0.50000000  0.33333000  0.00000000
   0.75000000  0.33333000  0.00000000
   0.25000000  0.33333000  0.00000000
   0.75000000  0.66667000  0.00000000
   0.00000000  0.33333000  0.00000000
   0.50000000  0.66667000  0.00000000
   0.50000000  0.00000000  0.00000000
   0.77272789  0.90488005  0.42792823
   0.50305712  0.31397638  0.38845598
   0.80034361  0.43899167  0.40931799
   0.80373341  0.57734352  0.25723297
   0.96195343  0.09109269  0.41043249
   0.92117839  0.63022859  0.34577750
   0.17807945  0.02655523  0.36486454
   0.56528452  0.88399544  0.34249065
   0.14964993  0.68649064  0.26128476
   0.36480674  0.77055534  0.42298016
   0.58075995  0.49218473  0.43720119
   0.54756952  0.72728614  0.34702723
   0.97710105  0.79014871  0.43096090
   0.40573738  0.61249406  0.24854315
   0.18717927  0.33030542  0.28565934
   0.02301897  0.34746734  0.43506132
   0.95694858  0.95025734  0.27206463
   0.21324632  0.62759076  0.33795487
   0.09429776  0.63258770  0.43750463
   0.22415470  0.35982954  0.38967997
   0.51531085  0.00476267  0.50027909
   0.29891071  0.81715020  0.50818866
   0.83053712  0.59492512  0.48810216
   0.88843454  0.18401610  0.49903864
   0.03473460  0.76822120  0.55198517
   0.33993380  0.39838426  0.47719552
Direct configuration=    64
   0.48080713  0.66659437  0.45282767
   0.29297325  0.14560120  0.39665778
   0.17030266  0.41171793  0.43614091
   0.49740852  0.17119162  0.42867004
   0.68180044  0.09945041  0.41103678
   0.01278146  0.72124524  0.48684385
   0.53894905  0.58997099  0.38596406
   0.66617937  0.35178367  0.39081316
   0.89296577  0.26557031  0.42954781
   0.39029668  0.93443550  0.45491984
   0.71407943  0.60072451  0.43166245
   0.21465854  0.15713487  0.31960216
   0.00029037  0.30038365  0.31511679
   0.74678882  0.58986162  0.35764824
   0.18134120  0.64317958  0.39210165
   0.60599022  0.19742709  0.27757581
   0.09662030  0.19284014  0.38439905
   0.35556822  0.66713847  0.36222229
   0.25292543  0.67623290  0.45752508
   0.39340582  0.42367794  0.41731885
   0.10040296  0.89943942  0.39805242
   0.42867322  0.89749006  0.38543442
   0.70768606  0.83596235  0.37827039
   0.59343560  0.86931009  0.44734700
   0.60364005  0.41875245  0.33013431
   0.21439727  0.85039915  0.33779958
   0.78087431  0.27384277  0.34187432
   0.95280562  0.55295702  0.43961159
   0.17206658  0.43214627  0.34298692
   0.70108861  0.04542163  0.23220922
   0.67539554  0.03072137  0.33609080
   0.65357509  0.89206996  0.28482426
   0.84985408  0.04768689  0.36326016
   0.88784056  0.72817706  0.38983111
   0.58834704  0.92619440  0.19490463
   0.94832922  0.43284675  0.36966801
   0.00915569  0.01527386  0.33016168
   0.66216035  0.64597407  0.28705711
   0.85660993  0.48211626  0.30395282
   0.48359052  0.14956041  0.35269294
   0.06190728  0.14163325  0.26581096
   0.95029194  0.71983964  0.26614115
   0.51155012  0.68506799  0.21828522
   0.07186691  0.45370107  0.19415747
   0.31181829  0.49477439  0.28674033
   0.07761293  0.70532668  0.31497208
   0.94517428  0.95063712  0.22071666
   0.49213327  0.98247492  0.26321622
   0.49578827  0.44317968  0.25374625
   0.93046374  0.33619383  0.25076441
   0.37083225  0.96520161  0.31132684
   0.71116365  0.40273849  0.25505684
   0.11665856  0.48012540  0.25699654
   0.29793827  0.76482992  0.25951465
   0.47834353  0.68155798  0.30318192
   0.77863304  0.96763376  0.16623892
   0.96836810  0.31360764  0.14896889
   0.21817217  0.26518700  0.22565146
   0.84227608  0.07623896  0.29160365
   0.83848615  0.80619150  0.31506521
   0.91075000  0.95633913  0.45029327
   0.07985422  0.70372536  0.19024428
   0.60880585  0.48676171  0.19611792
   0.37848870  0.21303794  0.27729032
   0.43463431  0.17165130  0.21363669
   0.25489804  0.61161724  0.15172647
   0.05611342  0.17524522  0.20039237
   0.37469043  0.49185520  0.19671536
   0.11568014  0.88671321  0.24808920
   0.60578077  0.23521288  0.20963387
   0.41748656  0.40207857  0.33143240
   0.48493755  0.33754996  0.15582429
   0.74793321  0.77694797  0.23971245
   0.73977361  0.70054219  0.16879507
   0.25263036  0.32219940  0.16131988
   0.26310869  0.03889263  0.25934159
   0.20268431  0.01891387  0.18779752
   0.46606119  0.63243817  0.15302137
   0.36257495  0.44829868  0.10649015
   0.98122120  0.96269826  0.15933491
   0.09552890  0.80975010  0.12178981
   0.89880891  0.13090831  0.11134087
   0.72086635  0.18740744  0.14179106
   0.88767128  0.55203375  0.21305403
   0.55776796  0.04933927  0.14366570
   0.32792665  0.81685138  0.18509264
   0.11451216  0.15551009  0.13142152
   0.62512253  0.47746608  0.12685140
   0.84600058  0.19978071  0.19867122
   0.13235211  0.49186240  0.11843834
   0.32773098  0.86555222  0.11951057
   0.35299030  0.14903522  0.12422005
   0.00108489  0.63064972  0.07485058
   0.60087128  0.81159755  0.13446603
   0.95864163  0.63320461  0.13933664
   0.70328811  0.00352338  0.09039154
   0.81075801  0.41712869  0.15935652
   0.23850506  0.98714254  0.06865958
   0.23390981  0.26485068  0.07882748
   0.50575646  0.96706864  0.07849172
   0.03311515  0.00558019  0.08494887
   0.87215459  0.85196635  0.11074444
   0.76660522  0.34963119  0.09290568
   0.53579748  0.69229395  0.08556120
   0.52900614  0.27177025  0.08013328
   0.01427331  0.31603490  0.08185440
   0.22758905  0.67863204  0.07874376
   0.75531589  0.65240886  0.08430588
   0.64729107  0.82719006  0.03190617
   0.62500000  0.50000000  0.04175000
   0.87500000  0.83333000  0.04175000
   0.37500000  0.83333000  0.04175000
   0.37500000  0.50000000  0.04175000
   0.12500000  0.16667000  0.04175000
   0.12500000  0.50000000  0.04175000
   0.37500000  0.16667000  0.04175000
   0.87500000  0.50000000  0.04175000
   0.12500000  0.83333000  0.04175000
   0.62500000  0.16667000  0.04175000
   0.87500000  0.16667000  0.04175000
   0.00000000  0.00000000  0.00000000
   0.25000000  0.00000000  0.00000000
   0.75000000  0.00000000  0.00000000
   0.25000000  0.66667000  0.00000000
   0.00000000  0.66667000  0.00000000
   0.50000000  0.33333000  0.00000000
   0.75000000  0.33333000  0.00000000
   0.25000000  0.33333000  0.00000000
   0.75000000  0.66667000  0.00000000
   0.00000000  0.33333000  0.00000000
   0.50000000  0.66667000  0.00000000
   0.50000000  0.00000000  0.00000000
   0.77268587  0.90488726  0.42791631
   0.50310029  0.31399241  0.38845532
   0.80041596  0.43898633  0.40932077
   0.80384161  0.57727366  0.25724686
   0.96198056  0.09108609  0.41044296
   0.92117595  0.63033681  0.34576925
   0.17805745  0.02655328  0.36484143
   0.56533468  0.88397597  0.34246796
   0.14978614  0.68651466  0.26129421
   0.36478068  0.77050294  0.42299237
   0.58075749  0.49215167  0.43722418
   0.54762703  0.72721004  0.34702977
   0.97708827  0.79010526  0.43097443
   0.40567383  0.61252851  0.24855406
   0.18725593  0.33018664  0.28563805
   0.02297381  0.34743179  0.43504473
   0.95695176  0.95022624  0.27206245
   0.21325430  0.62765491  0.33795961
   0.09428683  0.63259075  0.43751627
   0.22420244  0.35978412  0.38963796
   0.51524354  0.00478768  0.50028820
   0.29897284  0.81708408  0.50818476
   0.83055530  0.59492472  0.48809226
   0.88842232  0.18397892  0.49904413
   0.03473001  0.76820745  0.55197626
   0.33995301  0.39839823  0.47718857
Direct configuration=    65
   0.48081768  0.66659709  0.45283040
   0.29296006  0.14562791  0.39664582
   0.17032863  0.41167738  0.43614699
   0.49739007  0.17114703  0.42867280
   0.68175395  0.09940232  0.41104231
   0.01277577  0.72122985  0.48683079
   0.53895423  0.58998730  0.38596013
   0.66617698  0.35183037  0.39080888
   0.89291098  0.26553469  0.42954305
   0.39029844  0.93442823  0.45490922
   0.71406193  0.60065719  0.43166993
   0.21468934  0.15707563  0.31959570
   0.00032672  0.30036393  0.31511381
   0.74679372  0.58986002  0.35765107
   0.18135577  0.64321575  0.39210314
   0.60600608  0.19743973  0.27757813
   0.09664942  0.19283615  0.38439857
   0.35555421  0.66711421  0.36221153
   0.25288704  0.67623279  0.45751498
   0.39344024  0.42371402  0.41732170
   0.10038783  0.89940621  0.39805314
   0.42867394  0.89749998  0.38543403
   0.70771317  0.83601110  0.37827023
   0.59345056  0.86931039  0.44734608
   0.60366203  0.41880224  0.33011906
   0.21439633  0.85038798  0.33780276
   0.78088090  0.27382951  0.34187315
   0.95280895  0.55294197  0.43961668
   0.17208146  0.43212723  0.34299420
   0.70107975  0.04544057  0.23221618
   0.67540309  0.03069341  0.33609915
   0.65357011  0.89208179  0.28483271
   0.84988465  0.04767497  0.36325623
   0.88786035  0.72818559  0.38982908
   0.58833179  0.92616491  0.19490172
   0.94832483  0.43284688  0.36966118
   0.00915183  0.01528151  0.33016534
   0.66221112  0.64600440  0.28705206
   0.85659998  0.48215357  0.30393973
   0.48355617  0.14958517  0.35269927
   0.06191308  0.14162892  0.26581060
   0.95025524  0.71980732  0.26615086
   0.51154344  0.68504756  0.21828052
   0.07184864  0.45370383  0.19416712
   0.31183089  0.49476276  0.28673585
   0.07761757  0.70534101  0.31496244
   0.94518069  0.95058471  0.22071668
   0.49211125  0.98246985  0.26322306
   0.49576216  0.44317607  0.25373019
   0.93045454  0.33622226  0.25077108
   0.37082987  0.96522713  0.31133495
   0.71114309  0.40270466  0.25507112
   0.11667767  0.48012127  0.25698665
   0.29794116  0.76483223  0.25950753
   0.47836820  0.68155155  0.30319742
   0.77861637  0.96759397  0.16623797
   0.96837944  0.31356071  0.14897837
   0.21819858  0.26520805  0.22564794
   0.84225827  0.07627593  0.29160131
   0.83849761  0.80614041  0.31506800
   0.91076828  0.95641035  0.45028852
   0.07982396  0.70373797  0.19024991
   0.60881101  0.48671608  0.19612587
   0.37850556  0.21305644  0.27728423
   0.43464416  0.17162459  0.21363552
   0.25489488  0.61166747  0.15172626
   0.05613014  0.17523585  0.20039630
   0.37465874  0.49179530  0.19670689
   0.11566861  0.88673460  0.24809180
   0.60578276  0.23520364  0.20963723
   0.41749758  0.40207545  0.33143038
   0.48492456  0.33757162  0.15582015
   0.74795914  0.77694258  0.23970829
   0.73978444  0.70054987  0.16878427
   0.25262458  0.32219254  0.16131190
   0.26309029  0.03887824  0.25934362
   0.20266233  0.01890651  0.18779648
   0.46608352  0.63243224  0.15301913
   0.36257128  0.44830572  0.10648720
   0.98119876  0.96270475  0.15933504
   0.09549869  0.80974770  0.12179790
   0.89877901  0.13088861  0.11134550
   0.72084628  0.18735657  0.14179622
   0.88766112  0.55206535  0.21305394
   0.55776771  0.04934396  0.14366996
   0.32796647  0.81687613  0.18509722
   0.11452589  0.15552320  0.13139831
   0.62505827  0.47742416  0.12686359
   0.84600149  0.19978614  0.19867337
   0.13237695  0.49190829  0.11844032
   0.32772577  0.86553478  0.11950573
   0.35300760  0.14901599  0.12422416
   0.00110142  0.63064213  0.07484533
   0.60085378  0.81155543  0.13445342
   0.95865785  0.63321557  0.13933735
   0.70329265  0.00352497  0.09039474
   0.81076822  0.41711115  0.15935073
   0.23849130  0.98716237  0.06866258
   0.23392076  0.26482417  0.07883271
   0.50578356  0.96707163  0.07848922
   0.03311714  0.00554850  0.08494359
   0.87213742  0.85197241  0.11074180
   0.76655740  0.34959959  0.09290668
   0.53577600  0.69232387  0.08556123
   0.52899596  0.27172445  0.08013324
   0.01432194  0.31606990  0.08186073
   0.22759406  0.67855921  0.07874466
   0.75533830  0.65236743  0.08429853
   0.64727742  0.82715462  0.03190600
   0.62500000  0.50000000  0.04175000
   0.87500000  0.83333000  0.04175000
   0.37500000  0.83333000  0.04175000
   0.37500000  0.50000000  0.04175000
   0.12500000  0.16667000  0.04175000
   0.12500000  0.50000000  0.04175000
   0.37500000  0.16667000  0.04175000
   0.87500000  0.50000000  0.04175000
   0.12500000  0.83333000  0.04175000
   0.62500000  0.16667000  0.04175000
   0.87500000  0.16667000  0.04175000
   0.00000000  0.00000000  0.00000000
   0.25000000  0.00000000  0.00000000
   0.75000000  0.00000000  0.00000000
   0.25000000  0.66667000  0.00000000
   0.00000000  0.66667000  0.00000000
   0.50000000  0.33333000  0.00000000
   0.75000000  0.33333000  0.00000000
   0.25000000  0.33333000  0.00000000
   0.75000000  0.66667000  0.00000000
   0.00000000  0.33333000  0.00000000
   0.50000000  0.66667000  0.00000000
   0.50000000  0.00000000  0.00000000
   0.77264341  0.90489448  0.42790434
   0.50314322  0.31400848  0.38845459
   0.80048872  0.43898112  0.40932351
   0.80394995  0.57720402  0.25726080
   0.96200788  0.09107925  0.41045336
   0.92117354  0.63044492  0.34576086
   0.17803555  0.02655161  0.36481829
   0.56538460  0.88395690  0.34244527
   0.14992221  0.68653854  0.26130369
   0.36475447  0.77045011  0.42300456
   0.58075482  0.49211890  0.43724714
   0.54768464  0.72713400  0.34703243
   0.97707584  0.79006139  0.43098802
   0.40560981  0.61256285  0.24856504
   0.18733267  0.33006766  0.28561680
   0.02292903  0.34739639  0.43502812
   0.95695518  0.95019491  0.27206045
   0.21326243  0.62771918  0.33796430
   0.09427632  0.63259412  0.43752805
   0.22425038  0.35973845  0.38959594
   0.51517630  0.00481272  0.50029730
   0.29903496  0.81701797  0.50818086
   0.83057347  0.59492433  0.48808237
   0.88841010  0.18394168  0.49904960
   0.03472542  0.76819368  0.55196731
   0.33997217  0.39841221  0.47718163
Direct configuration=    66
   0.48082825  0.66659975  0.45283312
   0.29294690  0.14565462  0.39663386
   0.17035459  0.41163685  0.43615308
   0.49737162  0.17110237  0.42867555
   0.68170747  0.09935415  0.41104784
   0.01277010  0.72121449  0.48681771
   0.53895944  0.59000354  0.38595621
   0.66617457  0.35187706  0.39080462
   0.89285610  0.26549904  0.42953831
   0.39030017  0.93442099  0.45489861
   0.71404443  0.60058985  0.43167740
   0.21472014  0.15701638  0.31958925
   0.00036308  0.30034419  0.31511082
   0.74679859  0.58985833  0.35765389
   0.18137029  0.64325193  0.39210463
   0.60602191  0.19745238  0.27758049
   0.09667845  0.19283223  0.38439809
   0.35554024  0.66708994  0.36220077
   0.25284864  0.67623268  0.45750488
   0.39347465  0.42375012  0.41732454
   0.10037264  0.89937299  0.39805388
   0.42867471  0.89750996  0.38543362
   0.70774025  0.83605986  0.37827009
   0.59346554  0.86931075  0.44734516
   0.60368401  0.41885201  0.33010378
   0.21439541  0.85037686  0.33780594
   0.78088752  0.27381627  0.34187198
   0.95281221  0.55292682  0.43962176
   0.17209633  0.43210812  0.34300147
   0.70107098  0.04545950  0.23222316
   0.67541064  0.03066558  0.33610750
   0.65356509  0.89209369  0.28484116
   0.84991526  0.04766302  0.36325233
   0.88788018  0.72819425  0.38982707
   0.58831647  0.92613536  0.19489883
   0.94832041  0.43284705  0.36965435
   0.00914803  0.01528911  0.33016899
   0.66226191  0.64603459  0.28704703
   0.85659005  0.48219093  0.30392664
   0.48352186  0.14960992  0.35270559
   0.06191891  0.14162459  0.26581025
   0.95021852  0.71977499  0.26616055
   0.51153683  0.68502729  0.21827582
   0.07183040  0.45370657  0.19417677
   0.31184345  0.49475116  0.28673136
   0.07762214  0.70535530  0.31495281
   0.94518700  0.95053231  0.22071669
   0.49208920  0.98246475  0.26322987
   0.49573610  0.44317234  0.25371414
   0.93044533  0.33625070  0.25077775
   0.37082753  0.96525264  0.31134307
   0.71112253  0.40267075  0.25508539
   0.11669670  0.48011717  0.25697676
   0.29794409  0.76483458  0.25950040
   0.47839281  0.68154511  0.30321289
   0.77859972  0.96755414  0.16623702
   0.96839081  0.31351387  0.14898785
   0.21822503  0.26522916  0.22564442
   0.84224042  0.07631295  0.29159896
   0.83850909  0.80608931  0.31507080
   0.91078654  0.95648170  0.45028377
   0.07979371  0.70375067  0.19025555
   0.60881622  0.48667046  0.19613381
   0.37852248  0.21307505  0.27727816
   0.43465392  0.17159786  0.21363435
   0.25489174  0.61171775  0.15172605
   0.05614681  0.17522648  0.20040021
   0.37462703  0.49173537  0.19669844
   0.11565708  0.88675597  0.24809440
   0.60578478  0.23519443  0.20964056
   0.41750862  0.40207230  0.33142837
   0.48491155  0.33759325  0.15581600
   0.74798513  0.77693717  0.23970409
   0.73979528  0.70055750  0.16877348
   0.25261881  0.32218568  0.16130391
   0.26307187  0.03886377  0.25934564
   0.20264038  0.01889912  0.18779542
   0.46610584  0.63242632  0.15301688
   0.36256763  0.44831278  0.10648425
   0.98117637  0.96271125  0.15933517
   0.09546855  0.80974527  0.12180600
   0.89874901  0.13086890  0.11135013
   0.72082616  0.18730578  0.14180138
   0.88765097  0.55209696  0.21305383
   0.55776740  0.04934877  0.14367420
   0.32800631  0.81690088  0.18510182
   0.11453967  0.15553629  0.13137510
   0.62499404  0.47738225  0.12687578
   0.84600239  0.19979156  0.19867554
   0.13240174  0.49195412  0.11844230
   0.32772060  0.86551732  0.11950089
   0.35302492  0.14899670  0.12422828
   0.00111794  0.63063460  0.07484009
   0.60083632  0.81151329  0.13444080
   0.95867403  0.63322648  0.13933808
   0.70329722  0.00352653  0.09039794
   0.81077833  0.41709371  0.15934494
   0.23847760  0.98718224  0.06866560
   0.23393174  0.26479778  0.07883796
   0.50581065  0.96707466  0.07848672
   0.03311913  0.00551676  0.08493829
   0.87212024  0.85197845  0.11073916
   0.76650961  0.34956799  0.09290766
   0.53575446  0.69235373  0.08556124
   0.52898572  0.27167871  0.08013324
   0.01437053  0.31610494  0.08186705
   0.22759912  0.67848635  0.07874557
   0.75536071  0.65232601  0.08429119
   0.64726374  0.82711920  0.03190583
   0.62500000  0.50000000  0.04175000
   0.87500000  0.83333000  0.04175000
   0.37500000  0.83333000  0.04175000
   0.37500000  0.50000000  0.04175000
   0.12500000  0.16667000  0.04175000
   0.12500000  0.50000000  0.04175000
   0.37500000  0.16667000  0.04175000
   0.87500000  0.50000000  0.04175000
   0.12500000  0.83333000  0.04175000
   0.62500000  0.16667000  0.04175000
   0.87500000  0.16667000  0.04175000
   0.00000000  0.00000000  0.00000000
   0.25000000  0.00000000  0.00000000
   0.75000000  0.00000000  0.00000000
   0.25000000  0.66667000  0.00000000
   0.00000000  0.66667000  0.00000000
   0.50000000  0.33333000  0.00000000
   0.75000000  0.33333000  0.00000000
   0.25000000  0.33333000  0.00000000
   0.75000000  0.66667000  0.00000000
   0.00000000  0.33333000  0.00000000
   0.50000000  0.66667000  0.00000000
   0.50000000  0.00000000  0.00000000
   0.77260052  0.90490170  0.42789232
   0.50318589  0.31402459  0.38845378
   0.80056186  0.43897605  0.40932622
   0.80405843  0.57713459  0.25727478
   0.96203537  0.09107219  0.41046368
   0.92117114  0.63055293  0.34575234
   0.17801375  0.02655021  0.36479513
   0.56543426  0.88393821  0.34242259
   0.15005812  0.68656226  0.26131319
   0.36472813  0.77039684  0.42301673
   0.58075194  0.49208644  0.43727007
   0.54774235  0.72705803  0.34703521
   0.97706375  0.79001712  0.43100167
   0.40554535  0.61259709  0.24857609
   0.18740949  0.32994850  0.28559559
   0.02288463  0.34736115  0.43501150
   0.95695883  0.95016338  0.27205862
   0.21327071  0.62778357  0.33796894
   0.09426625  0.63259780  0.43753994
   0.22429851  0.35969253  0.38955390
   0.51510912  0.00483780  0.50030639
   0.29909706  0.81695186  0.50817696
   0.83059164  0.59492395  0.48807249
   0.88839787  0.18390438  0.49905503
   0.03472081  0.76817989  0.55195834
   0.33999128  0.39842620  0.47717471
Direct configuration=    67
   0.48083884  0.66660235  0.45283584
   0.29293377  0.14568133  0.39662190
   0.17038054  0.41159635  0.43615918
   0.49735318  0.17105764  0.42867831
   0.68166101  0.09930592  0.41105336
   0.01276446  0.72119918  0.48680464
   0.53896467  0.59001971  0.38595230
   0.66617213  0.35192376  0.39080039
   0.89280112  0.26546334  0.42953357
   0.39030186  0.93441378  0.45488800
   0.71402693  0.60052252  0.43168488
   0.21475092  0.15695712  0.31958280
   0.00039944  0.30032441  0.31510784
   0.74680344  0.58985657  0.35765672
   0.18138478  0.64328810  0.39210611
   0.60603773  0.19746503  0.27758287
   0.09670740  0.19282837  0.38439762
   0.35552631  0.66706565  0.36219002
   0.25281022  0.67623258  0.45749476
   0.39350907  0.42378623  0.41732737
   0.10035737  0.89933975  0.39805464
   0.42867552  0.89752000  0.38543320
   0.70776731  0.83610863  0.37826998
   0.59348056  0.86931117  0.44734423
   0.60370599  0.41890178  0.33008848
   0.21439451  0.85036577  0.33780911
   0.78089416  0.27380306  0.34187079
   0.95281539  0.55291155  0.43962683
   0.17211117  0.43208892  0.34300873
   0.70106231  0.04547843  0.23223014
   0.67541819  0.03063788  0.33611586
   0.65356003  0.89210568  0.28484961
   0.84994592  0.04765104  0.36324844
   0.88790003  0.72820303  0.38982507
   0.58830111  0.92610575  0.19489597
   0.94831596  0.43284727  0.36964753
   0.00914431  0.01529667  0.33017263
   0.66231273  0.64606464  0.28704202
   0.85658015  0.48222833  0.30391357
   0.48348757  0.14963467  0.35271191
   0.06192476  0.14162026  0.26580992
   0.95018180  0.71974266  0.26617021
   0.51153030  0.68500717  0.21827111
[truncated: 203,427 more chars]
